# Supplementary material for: Comparative Label-Free Proteomics Study on Celiac Disease-Active Epitopes in Common Wheat, Spelt, Durum Wheat, Emmer, and Einkorn
Source: J Agric Food Chem. 2024 Jun 21;72(26):15040–52. doi: 10.1021/acs.jafc.4c02657 (PMC11228976; doi:10.1021/acs.jafc.4c02657)
Supplement: Supplementary file 2 — jf4c02657_si_002.xlsx [file jf4c02657_si_002.xlsx]

## Sheet: 240326 CDepitopes_tableS2
Entry	Protein names	Organism
P18573	Alpha/beta-gliadin MM1 (Prolamin)	Triticum aestivum (Wheat)
P04726	Alpha/beta-gliadin clone PW1215 (Prolamin)	Triticum aestivum (Wheat)
P08488	Glutenin, high molecular weight subunit 12	Triticum aestivum (Wheat)
P08489	Glutenin, high molecular weight subunit PW212	Triticum aestivum (Wheat)
P02863	Alpha/beta-gliadin (Prolamin)	Triticum aestivum (Wheat)
P08453	Gamma-gliadin	Triticum aestivum (Wheat)
P04722	Alpha/beta-gliadin A-II (Prolamin)	Triticum aestivum (Wheat)
P08079	Gamma-gliadin (Fragment)	Triticum aestivum (Wheat)
P02861	Glutenin, high molecular weight subunit PC256 (Fragment)	Triticum aestivum (Wheat)
P06659	Gamma-gliadin B	Triticum aestivum (Wheat)
P04729	Gamma-gliadin B-I	Triticum aestivum (Wheat)
P10385	Glutenin, low molecular weight subunit	Triticum aestivum (Wheat)
P10386	Glutenin, low molecular weight subunit 1D1	Triticum aestivum (Wheat)
P16315	Glutenin, low molecular weight subunit PTDUCD1	Triticum aestivum (Wheat)
P04724	Alpha/beta-gliadin A-IV (Prolamin)	Triticum aestivum (Wheat)
P04725	Alpha/beta-gliadin A-V (Prolamin)	Triticum aestivum (Wheat)
P04727	Alpha/beta-gliadin clone PW8142 (Prolamin)	Triticum aestivum (Wheat)
P04728	Alpha/beta-gliadin clone PTO-A10 (Prolamin) (Fragment)	Triticum aestivum (Wheat)
P10387	Glutenin, high molecular weight subunit DY10	Triticum aestivum (Wheat)
P10388	Glutenin, high molecular weight subunit DX5	Triticum aestivum (Wheat)
P21292	Gamma-gliadin	Triticum aestivum (Wheat)
P04721	Alpha/beta-gliadin A-I (Prolamin)	Triticum aestivum (Wheat)
P04723	Alpha/beta-gliadin A-III (Prolamin)	Triticum aestivum (Wheat)
M8A264	Alpha/beta-gliadin A-II	Triticum urartu (Red wild einkorn) (Crithodium urartu)
A0A089VME4	Low-molecular-weight glutenin subunit (Fragment)	Triticum urartu (Red wild einkorn) (Crithodium urartu)
A0A089VSA8	Low-molecular-weight glutenin subunit (Fragment)	Triticum urartu (Red wild einkorn) (Crithodium urartu)
E7DRK7	Alpha-gliadin (Fragment)	Triticum monococcum (Einkorn wheat) (Crithodium monococcum)
D6QY49	Omega-gliadin (Fragment)	Triticum monococcum (Einkorn wheat) (Crithodium monococcum)
A0A0A0R2J7	Low molecular weight glutenin subunit	Triticum urartu (Red wild einkorn) (Crithodium urartu)
M7ZAE1	Gamma-gliadin (Gamma-gliadin protein)	Triticum urartu (Red wild einkorn) (Crithodium urartu)
E7DRL1	Alpha-gliadin (Fragment)	Triticum monococcum (Einkorn wheat) (Crithodium monococcum)
Q84NE2	GLU-A3-2 (Low molecular weight glutenin)	Triticum monococcum (Einkorn wheat) (Crithodium monococcum)
A0A089XBC2	Low-molecular-weight glutenin subunit (Fragment)	Triticum urartu (Red wild einkorn) (Crithodium urartu)
M7ZUN8	Alpha/beta-gliadin MM1	Triticum urartu (Red wild einkorn) (Crithodium urartu)
J7HUZ1	Gamma-gliadin (Fragment)	Triticum monococcum (Einkorn wheat) (Crithodium monococcum)
A0A1P8DSD1	Alpha-gliadin storage protein (Fragment)	Triticum spelta
A0A1P8DT63	Alpha-gliadin storage protein (Fragment)	Triticum spelta
E7DRK9	Alpha-gliadin (Fragment)	Triticum monococcum (Einkorn wheat) (Crithodium monococcum)
A0A0E3Z559	Alpha-gliadin (Fragment)	Triticum turgidum subsp. durum (Durum wheat) (Triticum durum)
M8A3U4	Alpha/beta-gliadin	Triticum urartu (Red wild einkorn) (Crithodium urartu)
J7G1Z3	Glu-A1x (Fragment)	Triticum urartu (Red wild einkorn) (Crithodium urartu)
M7YQK2	Alpha/beta-gliadin A-IV	Triticum urartu (Red wild einkorn) (Crithodium urartu)
B6UKQ9	Gamma-gliadin	Triticum monococcum subsp. aegilopoides
A0A089VKL2	Low-molecular-weight glutenin subunit (Fragment)	Triticum urartu (Red wild einkorn) (Crithodium urartu)
A0A1P8DS36	Alpha-gliadin storage protein (Fragment)	Triticum spelta
A0A1P8DSY0	Alpha-gliadin storage protein (Fragment)	Triticum spelta
M7ZGC6	Uncharacterized protein	Triticum urartu (Red wild einkorn) (Crithodium urartu)
B6UKL6	Gamma-gliadin	Triticum turgidum (Poulard wheat) (Rivet wheat)
A0A0A0R1F5	Low molecular weight glutenin subunit	Triticum urartu (Red wild einkorn) (Crithodium urartu)
A0A0E3UR81	Alpha-gliadin (Fragment)	Triticum urartu (Red wild einkorn) (Crithodium urartu)
M7ZW11	Gamma-hordein-1	Triticum urartu (Red wild einkorn) (Crithodium urartu)
M7YLS0	Uncharacterized protein	Triticum urartu (Red wild einkorn) (Crithodium urartu)
A5JTR6	Alpha-gliadin Gli-Ts14	Triticum sphaerococcum
Q9FS60	Gamma-gliadin (Fragment)	Triticum sphaerococcum
A5JTR2	Alpha-gliadin Gli-Ts1	Triticum sphaerococcum
A5JTR3	Alpha-gliadin Gli-Ts4	Triticum sphaerococcum
A5JTR5	Alpha-gliadin Gli-Ts8	Triticum sphaerococcum
A5JTR1	Alpha-gliadin Gli-Ts2	Triticum sphaerococcum
Q9FS61	Gamma-gliadin (Fragment)	Triticum sphaerococcum
B8XU35	Alfa gliadin	Triticum monococcum (Einkorn wheat) (Crithodium monococcum)
A1YZ38	HMW glutenin subunit Gy7*	Triticum timopheevii (Timopheev's wheat) (Triticum dicoccon var. timopheevii)
Q93XJ8	Glutenin HMW subunit 1Ax (Fragment)	Triticum timopheevii (Timopheev's wheat) (Triticum dicoccon var. timopheevii)
B2LS24	HMW glutenin subunit Ty-2	Triticum timopheevii (Timopheev's wheat) (Triticum dicoccon var. timopheevii)
Q93XJ7	Glutenin HMW subunit 1Ay (Fragment)	Triticum timopheevii (Timopheev's wheat) (Triticum dicoccon var. timopheevii)
B2LS25	HMW glutenin subunit Ty-3	Triticum timopheevii (Timopheev's wheat) (Triticum dicoccon var. timopheevii)
C8AW48	LMW-m	Triticum timopheevii (Timopheev's wheat) (Triticum dicoccon var. timopheevii)
B2LS26	HMW glutenin subunit Ty-4	Triticum timopheevii (Timopheev's wheat) (Triticum dicoccon var. timopheevii)
Q2L990	Low molecular weight glutenin subunit LMW-M5	Triticum monococcum (Einkorn wheat) (Crithodium monococcum)
Q2QL71	Alpha-gliadin storage protein (Fragment)	Triticum monococcum (Einkorn wheat) (Crithodium monococcum)
M4WEQ6	Alpha-gliadin protein	Triticum monococcum (Einkorn wheat) (Crithodium monococcum)
Q2QL60	Alpha-gliadin storage protein (Fragment)	Triticum monococcum (Einkorn wheat) (Crithodium monococcum)
Q84NE1	GLU-A3-3	Triticum monococcum (Einkorn wheat) (Crithodium monococcum)
B8XU37	Alfa gliadin	Triticum monococcum (Einkorn wheat) (Crithodium monococcum)
B8XU41	Gamma gliadin	Triticum monococcum (Einkorn wheat) (Crithodium monococcum)
B8XU63	High molecular weight glutenin y-type (Fragment)	Triticum monococcum (Einkorn wheat) (Crithodium monococcum)
Q2QL62	Alpha-gliadin storage protein (Fragment)	Triticum monococcum (Einkorn wheat) (Crithodium monococcum)
A0A2P1E366	High molecular weight glutenin subunit 1Ay	Triticum monococcum (Einkorn wheat) (Crithodium monococcum)
B8XU38	Gamma gliadin	Triticum monococcum (Einkorn wheat) (Crithodium monococcum)
F4YT73	Gamma-gliadin	Triticum monococcum (Einkorn wheat) (Crithodium monococcum)
A0A2P1E368	High molecular weight glutenin subunit 1Ay	Triticum monococcum (Einkorn wheat) (Crithodium monococcum)
M4WIM8	Alpha-gliadin protein	Triticum monococcum (Einkorn wheat) (Crithodium monococcum)
B8XU30	Alfa gliadin	Triticum monococcum (Einkorn wheat) (Crithodium monococcum)
Q2QL65	Alpha-gliadin storage protein (Fragment)	Triticum monococcum (Einkorn wheat) (Crithodium monococcum)
D6QY51	Omega-gliadin (Fragment)	Triticum monococcum (Einkorn wheat) (Crithodium monococcum)
B1PDK8	Alpha-gliadin	Triticum turgidum subsp. paleocolchicum
B6UKL5	Gamma-gliadin	Triticum turgidum (Poulard wheat) (Rivet wheat)
A0A4Y5UTK3	Alpha gliadin	Triticum turgidum (Poulard wheat) (Rivet wheat)
Q0Q2J1	Low molecular weight glutenin subunit	Triticum turgidum (Poulard wheat) (Rivet wheat)
X2J8F3	Low-molecular-weight glutenin subunit (Fragment)	Triticum turgidum (Poulard wheat) (Rivet wheat)
A0A7G4P203	Alpha-gliadin (Fragment)	Triticum turgidum (Poulard wheat) (Rivet wheat)
Q6UJY7	HMW-glutenin By subunit	Triticum turgidum (Poulard wheat) (Rivet wheat)
D2KKB1	Omega-gliadin	Triticum turgidum subsp. paleocolchicum
A0A0E3UR88	Alpha-gliadin (Fragment)	Triticum dicoccon
A0A0E3UR87	Alpha-gliadin (Fragment)	Triticum dicoccon
A0A0E3Z5Y0	Alpha-gliadin (Fragment)	Triticum dicoccon
Q7XYR6	HMW glutenin subunit 1By22 (Fragment)	Triticum dicoccon
A0A0E3UQV9	Alpha-gliadin (Fragment)	Triticum dicoccon
A0A0E3Z7J3	Alpha-gliadin (Fragment)	Triticum dicoccon
A0A0E3Z5Y5	Alpha-gliadin (Fragment)	Triticum dicoccon
A0A0E3Z5A3	Alpha-gliadin (Fragment)	Triticum dicoccon
B1PDK7	Alpha-gliadin	Triticum turgidum subsp. paleocolchicum
D5FPE2	Low-molecular-weight glutenin subunit	Triticum dicoccon
A0A0E3Z546	Alpha-gliadin (Fragment)	Triticum dicoccon
Q7XYR5	HMW glutenin subunit 1By22 (Fragment)	Triticum dicoccon
A0A0E3Z5A8	Alpha-gliadin (Fragment)	Triticum dicoccon
A0A0E3UQW1	Alpha-gliadin (Fragment)	Triticum dicoccon
A0A0E3UQW0	Alpha-gliadin (Fragment)	Triticum dicoccon
A0A0E3UR90	Alpha-gliadin (Fragment)	Triticum dicoccon
B5TM10	High molecular weight glutenin subunit 1Ay/Td-e	Triticum dicoccon
B6UKM2	Gamma-gliadin	Triticum turgidum (Poulard wheat) (Rivet wheat)
D5FPE3	Low-molecular-weight glutenin subunit	Triticum dicoccon
A0A0E3Z6P2	Alpha-gliadin (Fragment)	Triticum dicoccon
Q9FS57	Gamma-gliadin (Fragment)	Triticum aestivum var. vavilovii
Q5XZE4	High molecular weight glutenin subunit Bx7.1 (Fragment)	Triticum polonicum
D2X6D7	Alpha-gliadin	Triticum polonicum
D2X6D6	Alpha-gliadin	Triticum polonicum
D1MJA1	High molecular weight glutenin subunit Ax-dp (Fragment)	Triticum polonicum
V9TQA3	High molecular weight glutenin subunit 1Dy protein	Triticum aestivum x Triticum dicoccoides
A0A0E3Z5E5	Alpha-gliadin (Fragment)	Triticum spelta
A0A1P8DSD0	Alpha-gliadin storage protein (Fragment)	Triticum spelta
V9TP38	High molecular weight glutenin subunit 1Ay protein	Triticum aestivum x Triticum dicoccoides
A0A1P8DT90	Alpha-gliadin storage protein (Fragment)	Triticum spelta
A0A1P8DT20	Alpha-gliadin storage protein (Fragment)	Triticum spelta
Q6UJY5	HMW-glutenin Bx subunit	Triticum turgidum (Poulard wheat) (Rivet wheat)
A0A7G4P202	Alpha-gliadin (Fragment)	Triticum turgidum (Poulard wheat) (Rivet wheat)
X2JBS9	Low-molecular-weight glutenin subunit (Fragment)	Triticum turgidum (Poulard wheat) (Rivet wheat)
A0A0E3Z6P7	Alpha-gliadin (Fragment)	Triticum dicoccon
Q0Q2J0	Low molecular weight glutenin subunit	Triticum turgidum (Poulard wheat) (Rivet wheat)
B6UKL4	Gamma-gliadin	Triticum turgidum (Poulard wheat) (Rivet wheat)
B6UKL3	Gamma-gliadin	Triticum turgidum (Poulard wheat) (Rivet wheat)
X2JG11	Low-molecular-weight glutenin subunit (Fragment)	Triticum turgidum (Poulard wheat) (Rivet wheat)
A0A4Y5USL8	Alpha gliadin	Triticum turgidum (Poulard wheat) (Rivet wheat)
A0A4Y5USI7	Alpha gliadin	Triticum turgidum (Poulard wheat) (Rivet wheat)
Q68VI0	Low molecular weight glutenin subunit (Fragment)	Triticum turgidum (Poulard wheat) (Rivet wheat)
B6UKL8	Gamma-gliadin	Triticum turgidum (Poulard wheat) (Rivet wheat)
B6UKL7	Gamma-gliadin	Triticum turgidum (Poulard wheat) (Rivet wheat)
V9P6Q3	LMW-m glutenin subunit 31 (LMW-m glutenin subunit 35)	Triticum aestivum (Wheat)
A0A0K2QJX7	Alpha/beta-gliadin (CSA_alpha gliadin 5) (Gliadin alpha-A5)	Triticum aestivum (Wheat)
J9PFG9	High molecular weight glutenin subunit 1Ay (High molecular weight glutenin subunit 1Ay protein)	Triticum dicoccoides (Wild emmer) (Triticum turgidum subsp. dicoccoides)
A0A1P8DSY2	Alpha-gliadin storage protein (Fragment)	Triticum spelta
A0A1P8DT70	Alpha-gliadin storage protein (Fragment)	Triticum spelta
A0A1P8DTB3	Alpha-gliadin storage protein (Fragment)	Triticum spelta
A0A1P8DST8	Alpha-gliadin storage protein (Fragment)	Triticum spelta
M7ZIU1	Glutenin, low molecular weight subunit	Triticum urartu (Red wild einkorn) (Crithodium urartu)
A0A1P8DT16	Alpha-gliadin storage protein (Fragment)	Triticum spelta
A0A1P8DSE1	Alpha-gliadin storage protein (Fragment)	Triticum spelta
J7G6T6	Glu-A1x (Fragment)	Triticum urartu (Red wild einkorn) (Crithodium urartu)
B6UKR2	Gamma-gliadin	Triticum monococcum subsp. aegilopoides
A0A1P8DSB1	Alpha-gliadin storage protein (Fragment)	Triticum spelta
A0A1P8DTC6	Alpha-gliadin storage protein (Fragment)	Triticum spelta
A0A1P8DSG2	Alpha-gliadin storage protein (Fragment)	Triticum spelta
A0A1P8DS69	Alpha-gliadin storage protein (Fragment)	Triticum spelta
A0A1P8DSN7	Alpha-gliadin storage protein (Fragment)	Triticum spelta
A0A1P8DS92	Alpha-gliadin storage protein (Fragment)	Triticum spelta
A0A1P8DSR9	Alpha-gliadin storage protein (Fragment)	Triticum spelta
A0A089VSG4	Low-molecular-weight glutenin subunit (Fragment)	Triticum urartu (Red wild einkorn) (Crithodium urartu)
J7G0J9	Glu-A1x (Fragment)	Triticum urartu (Red wild einkorn) (Crithodium urartu)
A0A1P8DT25	Alpha-gliadin storage protein (Fragment)	Triticum spelta
A0A0E3UQX8	Alpha-gliadin (Fragment)	Triticum spelta
A0A089XB71	Low-molecular-weight glutenin subunit (Fragment)	Triticum urartu (Red wild einkorn) (Crithodium urartu)
A0A089VSC8	Low-molecular-weight glutenin subunit (Fragment)	Triticum urartu (Red wild einkorn) (Crithodium urartu)
A0A1P8DT59	Alpha-gliadin storage protein (Fragment)	Triticum spelta
A0A1P8DTC2	Alpha-gliadin storage protein (Fragment)	Triticum spelta
A0A0E3Z5D9	Alpha-gliadin (Fragment)	Triticum spelta
A0A1P8DT49	Alpha-gliadin storage protein (Fragment)	Triticum spelta
A0A1P8DSK6	Alpha-gliadin storage protein (Fragment)	Triticum spelta
A0A1P8DSF5	Alpha-gliadin storage protein (Fragment)	Triticum spelta
A0A1P8DSR6	Alpha-gliadin storage protein (Fragment)	Triticum spelta
A0A1P8DS49	Alpha-gliadin storage protein (Fragment)	Triticum spelta
A0A0E3URA2	Alpha-gliadin (Fragment)	Triticum macha
M8A4Z7	Glutenin, high molecular weight subunit DX5	Triticum urartu (Red wild einkorn) (Crithodium urartu)
A0A0E3Z6S6	Alpha-gliadin (Fragment)	Triticum macha
A0A0G2YFM4	Glu-A1x (Fragment)	Triticum monococcum subsp. monococcum
J7G4N9	Glu-A1x (Fragment)	Triticum urartu (Red wild einkorn) (Crithodium urartu)
A0A089VSB3	Low-molecular-weight glutenin subunit (Fragment)	Triticum urartu (Red wild einkorn) (Crithodium urartu)
M7YGK5	Alpha/beta-gliadin clone PTO-A10	Triticum urartu (Red wild einkorn) (Crithodium urartu)
B5TM05	High molecular weight glutenin subunit 1Ay (High molecular weight glutenin subunit 1Ay/Tu-e1)	Triticum urartu (Red wild einkorn) (Crithodium urartu)
M7ZXM2	Glutenin, low molecular weight subunit	Triticum urartu (Red wild einkorn) (Crithodium urartu)
A0A089VMB3	Low-molecular-weight glutenin subunit (Fragment)	Triticum urartu (Red wild einkorn) (Crithodium urartu)
A0A1P8DT51	Alpha-gliadin storage protein (Fragment)	Triticum spelta
A0A1P8DSG6	Alpha-gliadin storage protein (Fragment)	Triticum spelta
A0A1P8DSC2	Alpha-gliadin storage protein (Fragment)	Triticum spelta
Q9FEG9	Gamma-gliadin (Fragment)	Triticum macha
A0A0E3Z5H0	Alpha-gliadin (Fragment)	Triticum spelta
B7UCZ9	Alpha gliadin	Triticum turgidum subsp. turgidum
A0A1P8DT02	Alpha-gliadin storage protein (Fragment)	Triticum spelta
A0A1P8DS93	Alpha-gliadin storage protein (Fragment)	Triticum spelta
A0A089XB95	Low-molecular-weight glutenin subunit (Fragment)	Triticum urartu (Red wild einkorn) (Crithodium urartu)
A0A0E3Z5A0	Alpha-gliadin (Fragment)	Triticum urartu (Red wild einkorn) (Crithodium urartu)
A0A1P8DSP5	Alpha-gliadin storage protein (Fragment)	Triticum spelta
A0A089VKI8	Low-molecular-weight glutenin subunit (Fragment)	Triticum urartu (Red wild einkorn) (Crithodium urartu)
A0A1P8DSE7	Alpha-gliadin storage protein (Fragment)	Triticum spelta
A0A089XB87	Low-molecular-weight glutenin subunit (Fragment)	Triticum urartu (Red wild einkorn) (Crithodium urartu)
A0A1P8DSX8	Alpha-gliadin storage protein (Fragment)	Triticum spelta
A0A1P8DS82	Alpha-gliadin storage protein (Fragment)	Triticum spelta
A0A1P8DSU3	Alpha-gliadin storage protein (Fragment)	Triticum spelta
A0A1P8DSK8	Alpha-gliadin storage protein (Fragment)	Triticum spelta
A0A1P8DS38	Alpha-gliadin storage protein (Fragment)	Triticum spelta
A0A0E3Z606	Alpha-gliadin (Fragment)	Triticum macha
A0A1P8DT57	Alpha-gliadin storage protein (Fragment)	Triticum spelta
A0A1P8DS71	Alpha-gliadin storage protein (Fragment)	Triticum spelta
A0A0E3UQX5	Alpha-gliadin (Fragment)	Triticum spelta
A0A1P8DSG8	Alpha-gliadin storage protein (Fragment)	Triticum spelta
A0A1P8DSN0	Alpha-gliadin storage protein (Fragment)	Triticum spelta
A0A1P8DSZ1	Alpha-gliadin storage protein (Fragment)	Triticum spelta
A0A1P8DSP9	Alpha-gliadin storage protein (Fragment)	Triticum spelta
A0A0E3Z6W2	Alpha-gliadin (Alpha-gliadin storage protein) (Fragment)	Triticum spelta
A0A1P8DSU2	Alpha-gliadin storage protein (Fragment)	Triticum spelta
A0A1P8DT06	Alpha-gliadin storage protein (Fragment)	Triticum spelta
A0A1P8DSC8	Alpha-gliadin storage protein (Fragment)	Triticum spelta
A0A1P8DSG9	Alpha-gliadin storage protein (Fragment)	Triticum spelta
A0A1P8DSS7	Alpha-gliadin storage protein (Fragment)	Triticum spelta
A0A1P8DSQ6	Alpha-gliadin storage protein (Fragment)	Triticum spelta
A0A0E3Z7M3	Alpha-gliadin (Alpha-gliadin storage protein) (Fragment)	Triticum spelta
A0A089VKJ1	Low-molecular-weight glutenin subunit (Fragment)	Triticum urartu (Red wild einkorn) (Crithodium urartu)
A0A1P8DT68	Alpha-gliadin storage protein (Fragment)	Triticum spelta
A0A1P8DS39	Alpha-gliadin storage protein (Fragment)	Triticum spelta
A0A1P8DSK5	Alpha-gliadin storage protein (Fragment)	Triticum spelta
A0A1P8DS70	Alpha-gliadin storage protein (Fragment)	Triticum spelta
A0A1P8DSJ5	Alpha-gliadin storage protein (Fragment)	Triticum spelta
A0A1P8DT46	Alpha-gliadin storage protein (Fragment)	Triticum spelta
A0A1P8DSI6	Alpha-gliadin storage protein (Fragment)	Triticum spelta
A0A1P8DSL6	Alpha-gliadin storage protein (Fragment)	Triticum spelta
M8AA27	Alpha/beta-gliadin	Triticum urartu (Red wild einkorn) (Crithodium urartu)
A0A1P8DSJ7	Alpha-gliadin storage protein (Fragment)	Triticum spelta
A0A1P8DSR5	Alpha-gliadin storage protein (Fragment)	Triticum spelta
A0A1P8DSC1	Alpha-gliadin storage protein (Fragment)	Triticum spelta
A0A1P8DS87	Alpha-gliadin storage protein (Fragment)	Triticum spelta
A0A1P8DT04	Alpha-gliadin storage protein (Fragment)	Triticum spelta
A0A1P8DT73	Alpha-gliadin storage protein (Fragment)	Triticum spelta
A0A1P8DS80	Alpha-gliadin storage protein (Fragment)	Triticum spelta
B8XU36	Alfa gliadin	Triticum monococcum (Einkorn wheat) (Crithodium monococcum)
M4WYG5	Alpha-gliadin protein	Triticum monococcum (Einkorn wheat) (Crithodium monococcum)
B8XU52	Low molecular weight glutenin	Triticum monococcum (Einkorn wheat) (Crithodium monococcum)
M4WH39	Alpha-gliadin protein	Triticum monococcum (Einkorn wheat) (Crithodium monococcum)
Q2QL63	Alpha-gliadin storage protein (Fragment)	Triticum monococcum (Einkorn wheat) (Crithodium monococcum)
K7XE54	Alpha-gliadin	Triticum monococcum (Einkorn wheat) (Crithodium monococcum)
M4WFC9	Alpha-gliadin protein	Triticum monococcum (Einkorn wheat) (Crithodium monococcum)
Q2QL72	Alpha-gliadin storage protein (Fragment)	Triticum monococcum (Einkorn wheat) (Crithodium monococcum)
K7X1P7	Gamma-gliadin	Triticum monococcum (Einkorn wheat) (Crithodium monococcum)
J7HYG3	Gamma-gliadin (Fragment)	Triticum monococcum (Einkorn wheat) (Crithodium monococcum)
H6VLP4	Alpha-gliadin	Triticum monococcum (Einkorn wheat) (Crithodium monococcum)
A0A2P1E367	High molecular weight glutenin subunit 1Ay	Triticum monococcum (Einkorn wheat) (Crithodium monococcum)
K7WV97	Gamma-gliadin	Triticum monococcum (Einkorn wheat) (Crithodium monococcum)
B8XU46	Gamma gliadin	Triticum monococcum (Einkorn wheat) (Crithodium monococcum)
B8XU29	Alfa gliadin	Triticum monococcum (Einkorn wheat) (Crithodium monococcum)
K7X0H3	Alpha-gliadin	Triticum monococcum (Einkorn wheat) (Crithodium monococcum)
Q2QL61	Alpha-gliadin storage protein (Fragment)	Triticum monococcum (Einkorn wheat) (Crithodium monococcum)
A5JTR4	Alpha-gliadin Gli-Ts5	Triticum sphaerococcum
B8XU34	Alfa gliadin	Triticum monococcum (Einkorn wheat) (Crithodium monococcum)
M4WIM1	Alpha-gliadin protein	Triticum monococcum (Einkorn wheat) (Crithodium monococcum)
Q2QL64	Alpha-gliadin storage protein (Fragment)	Triticum monococcum (Einkorn wheat) (Crithodium monococcum)
K7XEE4	Gamma-gliadin	Triticum monococcum (Einkorn wheat) (Crithodium monococcum)
Q2QL68	Alpha-gliadin storage protein (Fragment)	Triticum monococcum (Einkorn wheat) (Crithodium monococcum)
K7X0X0	Gamma-gliadin	Triticum monococcum (Einkorn wheat) (Crithodium monococcum)
J7HV73	Gamma-gliadin (Fragment)	Triticum monococcum (Einkorn wheat) (Crithodium monococcum)
Q2QL67	Alpha-gliadin storage protein (Fragment)	Triticum monococcum (Einkorn wheat) (Crithodium monococcum)
J7HV72	Gamma-gliadin (Fragment)	Triticum monococcum (Einkorn wheat) (Crithodium monococcum)
J7I283	Gamma-gliadin (Fragment)	Triticum monococcum (Einkorn wheat) (Crithodium monococcum)
X2JG05	Low-molecular-weight glutenin subunit (Fragment)	Triticum monococcum (Einkorn wheat) (Crithodium monococcum)
J7HUY6	Gamma-gliadin (Fragment)	Triticum monococcum (Einkorn wheat) (Crithodium monococcum)
B8XU51	Low molecular weight glutenin	Triticum monococcum (Einkorn wheat) (Crithodium monococcum)
A0A2P1E359	High molecular weight glutenin subunit 1Ay	Triticum monococcum (Einkorn wheat) (Crithodium monococcum)
B8XU61	High molecular weight glutenin x-type	Triticum monococcum (Einkorn wheat) (Crithodium monococcum)
B8XU62	High molecular weight glutenin y-type (Fragment)	Triticum monococcum (Einkorn wheat) (Crithodium monococcum)
B8XU24	Alfa gliadin	Triticum monococcum (Einkorn wheat) (Crithodium monococcum)
B8XU26	Alfa gliadin	Triticum monococcum (Einkorn wheat) (Crithodium monococcum)
B8XU45	Gamma gliadin	Triticum monococcum (Einkorn wheat) (Crithodium monococcum)
A0A023WGC3	Alpha-gliadin	Triticum monococcum (Einkorn wheat) (Crithodium monococcum)
A0A2P1E362	High molecular weight glutenin subunit 1Ay	Triticum monococcum (Einkorn wheat) (Crithodium monococcum)
B8XU33	Alfa gliadin	Triticum monococcum (Einkorn wheat) (Crithodium monococcum)
B8XU40	Gamma gliadin	Triticum monococcum (Einkorn wheat) (Crithodium monococcum)
B8XU43	Gamma gliadin	Triticum monococcum (Einkorn wheat) (Crithodium monococcum)
Q2QL58	Alpha-gliadin storage protein (Fragment)	Triticum monococcum (Einkorn wheat) (Crithodium monococcum)
M4WH44	Alpha-gliadin protein	Triticum monococcum (Einkorn wheat) (Crithodium monococcum)
Q2QL69	Alpha-gliadin storage protein (Fragment)	Triticum monococcum (Einkorn wheat) (Crithodium monococcum)
B8XU39	Gamma gliadin	Triticum monococcum (Einkorn wheat) (Crithodium monococcum)
K7X1E5	Alpha-gliadin	Triticum monococcum (Einkorn wheat) (Crithodium monococcum)
J7I1X1	Gamma-gliadin (Fragment)	Triticum monococcum (Einkorn wheat) (Crithodium monococcum)
M4WYG9	Alpha-gliadin protein	Triticum monococcum (Einkorn wheat) (Crithodium monococcum)
D6QY47	Omega-gliadin (Fragment)	Triticum monococcum (Einkorn wheat) (Crithodium monococcum)
E7DRL4	Alpha-gliadin (Fragment)	Triticum monococcum (Einkorn wheat) (Crithodium monococcum)
B8XU50	Low molecular weight glutenin	Triticum monococcum (Einkorn wheat) (Crithodium monococcum)
Q27HK7	Alpha-gliadin	Triticum monococcum (Einkorn wheat) (Crithodium monococcum)
Q2PQJ5	Low molecular weight glutenin subunit LMW-M3	Triticum monococcum (Einkorn wheat) (Crithodium monococcum)
Q2QL59	Alpha-gliadin storage protein (Fragment)	Triticum monococcum (Einkorn wheat) (Crithodium monococcum)
M4WER0	Alpha-gliadin protein	Triticum monococcum (Einkorn wheat) (Crithodium monococcum)
B8XU27	Alfa gliadin	Triticum monococcum (Einkorn wheat) (Crithodium monococcum)
B8XU25	Alfa gliadin	Triticum monococcum (Einkorn wheat) (Crithodium monococcum)
D6QY50	Omega-gliadin (Fragment)	Triticum monococcum (Einkorn wheat) (Crithodium monococcum)
Q2QL70	Alpha-gliadin storage protein (Fragment)	Triticum monococcum (Einkorn wheat) (Crithodium monococcum)
M4WIM5	Alpha-gliadin protein	Triticum monococcum (Einkorn wheat) (Crithodium monococcum)
M4WFD4	Alpha-gliadin protein	Triticum monococcum (Einkorn wheat) (Crithodium monococcum)
K7XRH3	Gamma-gliadin	Triticum monococcum (Einkorn wheat) (Crithodium monococcum)
A0A2P1E375	High molecular weight glutenin subunit 1Ay	Triticum monococcum (Einkorn wheat) (Crithodium monococcum)
B8XU42	Gamma gliadin	Triticum monococcum (Einkorn wheat) (Crithodium monococcum)
B8XU47	Gamma gliadin	Triticum monococcum (Einkorn wheat) (Crithodium monococcum)
A9YSH4	Low molecular weight glutenin	Triticum aestivum subsp. yunnanense
F8SGP3	Low-molecular-weight glutenin subunit	Triticum aestivum (Wheat)
B2Y2R6	Low molecular weight glutenin subunit	Triticum aestivum (Wheat)
A0A290XYZ6	Gamma-gliadin (Fragment)	Triticum aestivum (Wheat)
A0A3G2C3E3	High molecular weight glutenin subunit 1Dy12	Triticum aestivum (Wheat)
A0A1K0JS72	Alpha-gliadin	Triticum aestivum (Wheat)
E5KZU9	75k gamma secalin	Triticum aestivum (Wheat)
A0A290XZ33	Gamma-gliadin (Fragment)	Triticum aestivum (Wheat)
A0A455QS83	Alpha-gliadin (Fragment)	Triticum aestivum (Wheat)
K7XRJ1	Gamma-gliadin	Triticum aestivum (Wheat)
B6UKN6	Gamma-gliadin	Triticum aestivum (Wheat)
K7WVC4	Gamma-gliadin	Triticum aestivum (Wheat)
A0A290XZ28	Gamma-gliadin (Fragment)	Triticum aestivum (Wheat)
X5CQ58	HMW glutenin (Fragment)	Triticum aestivum (Wheat)
F8SGM3	Low-molecular-weight glutenin subunit	Triticum aestivum (Wheat)
A0A0E3Z576	Alpha-gliadin (Fragment)	Triticum aestivum (Wheat)
E5KZS0	75k gamma secalin	Triticum aestivum (Wheat)
A5JSB5	Alpha-gliadin	Triticum aestivum (Wheat)
R9YQY5	Low-molecular-weight glutenin subunit Glu-A3 (Fragment)	Triticum aestivum (Wheat)
B2ZRD3	Alpha-gliadin	Triticum aestivum (Wheat)
A0A0E3Z5U5	Alpha-gliadin (Fragment)	Triticum aestivum (Wheat)
D0IQ07	High-molecular-weight glutenin Dx2	Triticum aestivum (Wheat)
A0A3B5XT99	AAI domain-containing protein	Triticum aestivum (Wheat)
W6AWK6	High molecular weight glutenin subunit	Triticum aestivum (Wheat)
K7XEB5	Alpha-gliadin	Triticum aestivum (Wheat)
A0A1I9RW81	HMW glutenin 1Ugy	Triticum aestivum (Wheat)
A0A3G3C4G2	Low molecular weight glutenin subunit A3-8	Triticum aestivum (Wheat)
F8SGN6	Low-molecular-weight glutenin subunit	Triticum aestivum (Wheat)
V9P760	LMW-m glutenin subunit 45 (Fragment)	Triticum aestivum (Wheat)
A5JSA8	Alpha-gliadin	Triticum aestivum (Wheat)
A0A0E3Z506	Alpha-gliadin (Fragment)	Triticum aestivum (Wheat)
Q9M4L9	Alpha-gliadin	Triticum aestivum (Wheat)
L0G7U5	HMW-glutenin subunit Glu-1Stx1	Triticum aestivum (Wheat)
A0A290XZ47	Gamma-gliadin (Fragment)	Triticum aestivum (Wheat)
E5KZR9	75k gamma secalin	Triticum aestivum (Wheat)
E5KZU7	75k gamma secalin	Triticum aestivum (Wheat)
Q9M4M1	Alpha-gliadin	Triticum aestivum (Wheat)
U5U9Q8	Gamma-gliadin	Triticum aestivum (Wheat)
B2Y2R4	Low molecular weight glutenin subunit	Triticum aestivum (Wheat)
A0A290XYY3	Gamma-gliadin (Fragment)	Triticum aestivum (Wheat)
F8SGP2	Low-molecular-weight glutenin subunit	Triticum aestivum (Wheat)
Q41547	(T.aestivum) gamma-gliadin class B-I (Fragment)	Triticum aestivum (Wheat)
A0A0K2QJC8	Alpha/beta-gliadin	Triticum aestivum (Wheat)
A5JSB6	Alpha-gliadin	Triticum aestivum (Wheat)
A0A0E3Z7F7	Alpha-gliadin (Fragment)	Triticum aestivum (Wheat)
A0A3G3C4J8	Low molecular weight glutenin subunit A3-8	Triticum aestivum (Wheat)
A0A159KIA7	Omega-secalin	Triticum aestivum (Wheat)
V9P776	LMW-m glutenin subunit 28	Triticum aestivum (Wheat)
W0C8N8	High-molecular-weight glutenin subunit 1Bx14	Triticum aestivum (Wheat)
J7HZV9	Alpha-gliadin	Triticum aestivum (Wheat)
A0A7D4XMD9	Low-molecular-weight glutenin subunit	Triticum aestivum (Wheat)
A1EHE8	HMW glutenin (Fragment)	Triticum aestivum (Wheat)
R9XWD5	LMW-GS (Fragment)	Triticum aestivum (Wheat)
K7WVB5	Gamma-gliadin	Triticum aestivum (Wheat)
Q84U20	Low-molecular-weight glutenin subunit (Fragment)	Triticum aestivum (Wheat)
R9XSY7	Gamma-gliadin	Triticum aestivum (Wheat)
D3U319	Low molecular weight glutenin subunit B3-2	Triticum aestivum (Wheat)
E5KZT4	75k gamma secalin	Triticum aestivum (Wheat)
F8SGN4	Low-molecular-weight glutenin subunit	Triticum aestivum (Wheat)
A0A159KI90	Omega-secalin	Triticum aestivum (Wheat)
A0A2P1E363	High molecular weight glutenin subunit 1Ay	Triticum dicoccoides (Wild emmer) (Triticum turgidum subsp. dicoccoides)
V5NDJ9	Low-molecular-weight glutenin subunit emmer-3	Triticum dicoccoides (Wild emmer) (Triticum turgidum subsp. dicoccoides)
A0A5B9Y3R8	Gamma-gliadin	Triticum aestivum (Wheat)
H9NEU6	High molecular weight glutenin subunit 1Ay8	Triticum monococcum subsp. monococcum
I6U6J1	Alpha-gliadin protein	Triticum dicoccoides (Wild emmer) (Triticum turgidum subsp. dicoccoides)
R4JAR7	Low-molecular-weight glutenin subunit (Fragment)	Triticum aestivum (Wheat)
B1B520	High-molecular-weight glutenin subunit 2.6	Triticum aestivum (Wheat)
R9XUG8	LMW-GS	Triticum aestivum (Wheat)
R9XT30	LMW-GS	Triticum aestivum (Wheat)
A0A290XYZ9	Gamma-gliadin (Fragment)	Triticum aestivum (Wheat)
A0A3G3C4P3	Low molecular weight glutenin subunit A3-4	Triticum aestivum (Wheat)
Q5MFH4	Low molecular weight glutenin	Triticum aestivum (Wheat)
A0A1K0ISX1	Alpha-gliadin	Triticum aestivum (Wheat)
H9A6C1	Gamma-gliadin	Triticum aestivum (Wheat)
A0A023WGB8	Alpha-gliadin	Triticum aestivum (Wheat)
A0A290XYZ8	Gamma-gliadin (Fragment)	Triticum aestivum (Wheat)
A0A4D6K428	Gamma gliadin storage protein	Triticum aestivum (Wheat)
V9P6P6	LMW-m glutenin subunit 21	Triticum aestivum (Wheat)
J7G6L4	High-molecular-weight glutenin 1Dx2.2	Triticum aestivum (Wheat)
X2KWL3	Alpha-gliadin protein	Triticum aestivum (Wheat)
A0A0S2GJQ9	Low-molecular-weight glutenin subunit	Triticum aestivum (Wheat)
Q1ZZT4	Low-molecular-weight glutenin subunit	Triticum aestivum (Wheat)
A0A290XYY9	Gamma-gliadin (Fragment)	Triticum aestivum (Wheat)
A0A4D6QE78	Gamma-gliadin	Triticum aestivum (Wheat)
Q52NZ2	Low molecular weight glutenin subunit	Triticum aestivum (Wheat)
E5KZQ8	75k gamma secalin	Triticum aestivum (Wheat)
E5KZU4	75k gamma secalin	Triticum aestivum (Wheat)
J7HT18	Alpha-gliadin	Triticum aestivum (Wheat)
R9XUB0	Gamma-gliadin	Triticum aestivum (Wheat)
A0A4D6Q9J3	Gamma-gliadin	Triticum aestivum (Wheat)
R9XWE0	LMW-GS (Fragment)	Triticum aestivum (Wheat)
A0A455QTG0	Alpha-gliadin (Fragment)	Triticum aestivum (Wheat)
B6UKM7	Gamma-gliadin	Triticum aestivum (Wheat)
R9XT25	LMW-GS	Triticum aestivum (Wheat)
E5KZU5	75k gamma secalin	Triticum aestivum (Wheat)
E5KZS8	75k gamma secalin	Triticum aestivum (Wheat)
K7X1J9	Alpha-gliadin	Triticum aestivum (Wheat)
B6UKP1	Gamma-gliadin	Triticum aestivum (Wheat)
A0A7D5BJ23	Low-molecular-weight glutenin subunit	Triticum aestivum (Wheat)
C1KDF2	Putative omega secalin	Triticum aestivum (Wheat)
B6UKK6	Gamma-gliadin	Triticum dicoccoides (Wild emmer) (Triticum turgidum subsp. dicoccoides)
K7X0Q3	Alpha-gliadin	Triticum aestivum (Wheat)
A0A068F6V7	HMW-GS protein	Triticum dicoccoides (Wild emmer) (Triticum turgidum subsp. dicoccoides)
A0A0E3URD4	Alpha-gliadin (Fragment)	Triticum monococcum subsp. monococcum
V5NEC7	Low-molecular-weight glutenin subunit emmer-1	Triticum dicoccoides (Wild emmer) (Triticum turgidum subsp. dicoccoides)
R4JFL5	Low-molecular-weight glutenin subunit (Fragment)	Triticum aestivum (Wheat)
E5KZS2	75k gamma secalin	Triticum aestivum (Wheat)
D3U317	Low molecular weight glutenin subunit A3-2	Triticum aestivum (Wheat)
A0A290XZ18	Gamma-gliadin (Fragment)	Triticum aestivum (Wheat)
C0KEI2	Omega-gliadin (Fragment)	Triticum aestivum (Wheat)
A7LHB7	Alpha gliadin	Triticum aestivum (Wheat)
A0A159KHX3	Omega-secalin	Triticum aestivum (Wheat)
A0A1K0IT79	Alpha-gliadin	Triticum aestivum (Wheat)
A0A0E3Z5V5	Alpha-gliadin (Fragment)	Triticum aestivum (Wheat)
A0A4D6Q9K0	Gamma-gliadin	Triticum aestivum (Wheat)
A0A7D5DKX6	Omega gliadin	Triticum aestivum (Wheat)
Q9SDM3	Glutenin, high molecular weight subunit type x	Triticum aestivum (Wheat)
A0A2P1BXV6	Low molecular weight glutenin subunit BP4-20	Triticum dicoccoides (Wild emmer) (Triticum turgidum subsp. dicoccoides)
A0A068F7R5	Low molecular weight glutenin	Triticum dicoccoides (Wild emmer) (Triticum turgidum subsp. dicoccoides)
I0CCD3	Alpha-gliadin	Triticum dicoccoides (Wild emmer) (Triticum turgidum subsp. dicoccoides)
A0A7D5BVU8	Low-molecular-weight glutenin subunit	Triticum aestivum (Wheat)
A0A2R3C1T0	Low molecular weight glutenin subunit P-15	Triticum aestivum (Wheat)
B5ANT6	LMW-glutenin	Triticum aestivum (Wheat)
R9XUE5	LMW-GS	Triticum aestivum (Wheat)
A0A023WHF2	Alpha-gliadin	Triticum aestivum (Wheat)
A0A0K2QJY1	Alpha/beta-gliadin	Triticum aestivum (Wheat)
C1KFY6	Putative omega secalin	Triticum aestivum (Wheat)
A0A4D6Q658	Gamma-gliadin	Triticum aestivum (Wheat)
R9XV26	Alpha-gliadin	Triticum aestivum (Wheat)
R9XT08	Gamma-gliadin	Triticum aestivum (Wheat)
R9XV71	Gamma-gliadin	Triticum aestivum (Wheat)
X5CN16	HMW glutenin (Fragment)	Triticum aestivum (Wheat)
A0A5B9Y2H5	Gamma-gliadin	Triticum aestivum (Wheat)
Q6QGV9	LMW glutenin pGL13.1	Triticum aestivum (Wheat)
F2XAR4	Gama-gliadin	Triticum aestivum (Wheat)
A0A7D4XSI0	Low-molecular-weight glutenin subunit	Triticum aestivum (Wheat)
E5KZT6	75k gamma secalin	Triticum aestivum (Wheat)
R9YU07	Low-molecular-weight glutenin subunit Glu-B3 (Fragment)	Triticum aestivum (Wheat)
Q0GNG0	Low molecular weight glutenin (Fragment)	Triticum aestivum (Wheat)
G3F3Z2	LMW-m glutenin subunit 14	Triticum aestivum (Wheat)
U5U7C3	Gamma-gliadin	Triticum aestivum (Wheat)
A0A0E3UQY2	Alpha-gliadin (Fragment)	Triticum monococcum subsp. monococcum
Q3YFI0	Alpha-type gliadin (Fragment)	Triticum dicoccoides (Wild emmer) (Triticum turgidum subsp. dicoccoides)
A0A068F9M7	Low molecular weight glutenin	Triticum dicoccoides (Wild emmer) (Triticum turgidum subsp. dicoccoides)
A0A168M895	Truncated high molecular weight glutenin 1Ay8.3	Triticum monococcum subsp. monococcum
I6VAU9	Alpha-gliadin protein	Triticum dicoccoides (Wild emmer) (Triticum turgidum subsp. dicoccoides)
M1PIT5	Y-type high molecular weight glutenin subunit 1By	Triticum dicoccoides (Wild emmer) (Triticum turgidum subsp. dicoccoides)
Q5I6T0	HMW glutenin subunit x-type	Triticum dicoccoides (Wild emmer) (Triticum turgidum subsp. dicoccoides)
A0A068F7T4	Low molecular weight glutenin	Triticum dicoccoides (Wild emmer) (Triticum turgidum subsp. dicoccoides)
B6UKL0	Gamma-gliadin	Triticum dicoccoides (Wild emmer) (Triticum turgidum subsp. dicoccoides)
A0A0M5J780	High molecular weight glutenin	Triticum monococcum subsp. monococcum
I6UZ19	Alpha-gliadin protein	Triticum dicoccoides (Wild emmer) (Triticum turgidum subsp. dicoccoides)
A0A068F8L9	HMW-GS protein	Triticum dicoccoides (Wild emmer) (Triticum turgidum subsp. dicoccoides)
I6UZ23	Alpha-gliadin protein	Triticum dicoccoides (Wild emmer) (Triticum turgidum subsp. dicoccoides)
A0A068F9I3	Low molecular weight glutenin	Triticum dicoccoides (Wild emmer) (Triticum turgidum subsp. dicoccoides)
B6UKK3	Gamma-gliadin	Triticum dicoccoides (Wild emmer) (Triticum turgidum subsp. dicoccoides)
A0A0M4FY26	High molecular weight glutenin	Triticum monococcum subsp. monococcum
A0A068F701	Low molecular weight glutenin	Triticum dicoccoides (Wild emmer) (Triticum turgidum subsp. dicoccoides)
Q38L52	Low molecular weight glutenin subunit Y22	Triticum dicoccoides (Wild emmer) (Triticum turgidum subsp. dicoccoides)
Q3YFI2	Alpha-type gliadin	Triticum dicoccoides (Wild emmer) (Triticum turgidum subsp. dicoccoides)
H9NEU5	High molecular weight glutenin subunit 1Ay12	Triticum monococcum subsp. monococcum
A0A0G2YJJ8	Glu-A1x (Fragment)	Triticum monococcum subsp. monococcum
I6VAV3	Alpha-gliadin protein	Triticum dicoccoides (Wild emmer) (Triticum turgidum subsp. dicoccoides)
C1KDF7	Putative omega secalin	Triticum aestivum (Wheat)
V9P6R6	LMW-m glutenin subunit 53	Triticum aestivum (Wheat)
A0A3G3C4E8	Low molecular weight glutenin subunit A3-1	Triticum aestivum (Wheat)
U5U6L3	Omega-gliadin	Triticum aestivum (Wheat)
A0A1I9RW78	HMW glutenin 1Mgx	Triticum aestivum (Wheat)
A0A0X9ARV2	High molecular weight glutenin subunit	Triticum aestivum (Wheat)
A0A290XYT2	Omega-gliadin (Fragment)	Triticum aestivum (Wheat)
A0A3G3C4H7	Low molecular weight glutenin subunit A3-1	Triticum aestivum (Wheat)
Q5MFK8	Low molecular weight glutenin	Triticum aestivum (Wheat)
U5UA46	Omega-gliadin	Triticum aestivum (Wheat)
Q8W3X1	Low-molecular-weight glutenin subunit group 3 type II (Fragment)	Triticum aestivum (Wheat)
L7R599	Gamma-gliadin	Triticum aestivum (Wheat)
R9XVE2	Omega-gliadin	Triticum aestivum (Wheat)
A5JSA9	Alpha-gliadin	Triticum aestivum (Wheat)
A0A068FDQ8	Low molecular weight glutenin	Triticum dicoccoides (Wild emmer) (Triticum turgidum subsp. dicoccoides)
A0A2P1E384	High molecular weight glutenin subunit 1Ay	Triticum dicoccoides (Wild emmer) (Triticum turgidum subsp. dicoccoides)
A0A0E3UQU0	Alpha-gliadin (Fragment)	Triticum aestivum (Wheat)
A0A2D0UFQ0	X-type HMW-GS 1Slx2.2	Triticum aestivum (Wheat)
C5IFV2	Low molecular weight protein (Fragment)	Triticum aestivum (Wheat)
A0A7D5C1I4	Low-molecular-weight glutenin subunit	Triticum aestivum (Wheat)
R9XVC9	LMW-GS	Triticum aestivum (Wheat)
Q6EEW7	Gamma gliadin	Triticum aestivum (Wheat)
A0A1K0IT72	Alpha-gliadin	Triticum aestivum (Wheat)
A0A7D5BHN8	Low-molecular-weight glutenin subunit	Triticum aestivum (Wheat)
A0A290XYY4	Gamma-gliadin (Fragment)	Triticum aestivum (Wheat)
Q8L6B4	Gamma gliadin	Triticum aestivum (Wheat)
X2JC78	Low-molecular-weight glutenin subunit Glu-A3 (Fragment)	Triticum aestivum (Wheat)
A0A0E3Z7F3	Alpha-gliadin (Fragment)	Triticum aestivum (Wheat)
Q94IJ6	High molecular weight glutenin subunit y	Triticum aestivum (Wheat)
A0A249Y2Y2	High molecular weight glutenin subunit 1Slx2.3	Triticum aestivum (Wheat)
A0A4D6Q688	Gamma-gliadin	Triticum aestivum (Wheat)
A0A0E3Z673	Alpha-gliadin (Fragment)	Triticum monococcum subsp. monococcum
D5FPE6	Low-molecular-weight glutenin subunit	Triticum dicoccoides (Wild emmer) (Triticum turgidum subsp. dicoccoides)
B8Y0L5	Low-molecular-weight glutenin subunit	Triticum dicoccoides (Wild emmer) (Triticum turgidum subsp. dicoccoides)
Q5MFI2	Low molecular weight glutenin	Triticum aestivum (Wheat)
A0A2R4Q9U9	Low-molecular-weight glutenin subunit	Triticum aestivum (Wheat)
A0A0K0KCV6	High molecular weight glutenin subunit 1Dx2	Triticum aestivum (Wheat)
Q03871	HMW glutenin subunit 1By9	Triticum aestivum (Wheat)
X2JFZ5	Low-molecular-weight glutenin subunit Glu-B3 (Fragment)	Triticum aestivum (Wheat)
B5ANT2	LMW-glutenin	Triticum aestivum (Wheat)
A0A455QQ42	Alpha-gliadin (Fragment)	Triticum aestivum (Wheat)
R4JFB5	Low-molecular-weight glutenin subunit (Fragment)	Triticum aestivum (Wheat)
R4JF82	Low-molecular-weight glutenin subunit (Fragment)	Triticum aestivum (Wheat)
A0A290XZ20	Gamma-gliadin (Fragment)	Triticum aestivum (Wheat)
A0A7D5C1J7	Low-molecular-weight glutenin subunit	Triticum aestivum (Wheat)
C1KFY4	Putative omega secalin	Triticum aestivum (Wheat)
A5HMG1	HMW glutenin subunit 1Bx13	Triticum aestivum (Wheat)
V6BPA5	Low molecular weight glutenin subunit	Triticum aestivum (Wheat)
A0A159KI88	Omega-secalin	Triticum aestivum (Wheat)
Q30DX7	Gamma-gliadin/LMW-glutenin chimera Ch2 (Fragment)	Triticum aestivum (Wheat)
Q6EEW8	Gamma gliadin	Triticum aestivum (Wheat)
A0A290XYV1	Gamma-gliadin (Fragment)	Triticum aestivum (Wheat)
V9P6C5	LMW-m glutenin subunit 5 (Fragment)	Triticum aestivum (Wheat)
R9YUB3	Low-molecular-weight glutenin subunit Glu-D3	Triticum aestivum (Wheat)
L7R666	Gamma-gliadin	Triticum aestivum (Wheat)
A0A023WHR4	Alpha-gliadin	Triticum aestivum (Wheat)
A0A0H4PMT1	High molecular weight glutenin subunit	Triticum aestivum (Wheat)
K7X0I8	Alpha-gliadin	Triticum aestivum (Wheat)
A0A4D6QBN8	Gamma-gliadin	Triticum aestivum (Wheat)
B2ZRD2	Alpha-gliadin	Triticum aestivum (Wheat)
A0A455QQ33	Alpha-gliadin (Fragment)	Triticum aestivum (Wheat)
R9XUP7	Alpha-gliadin	Triticum aestivum (Wheat)
G0YVZ4	High molecular weight glutenin 1Ax2.1	Triticum monococcum subsp. monococcum
A0A455QSB4	Alpha-gliadin (Fragment)	Triticum aestivum (Wheat)
V9P754	LMW-m glutenin subunit 34	Triticum aestivum (Wheat)
Q0GQX0	Low molecular weight glutenin subunit (Fragment)	Triticum aestivum (Wheat)
E5KZS9	75k gamma secalin	Triticum aestivum (Wheat)
A0A5B9Y1T4	Gamma-gliadin	Triticum aestivum (Wheat)
Q5MFN2	Low molecular weight glutenin	Triticum aestivum (Wheat)
A0A0S2GJQ1	Low-molecular-weight glutenin subunit	Triticum aestivum (Wheat)
A0A4D6Q689	Gamma-gliadin	Triticum aestivum (Wheat)
X2L2G8	Alpha-gliadin protein	Triticum aestivum (Wheat)
G3FLC7	High-molecular-weight glutenin subunit	Triticum aestivum (Wheat)
K7XEG8	Gamma-gliadin	Triticum aestivum (Wheat)
A0A1K0IT04	Alpha-gliadin	Triticum aestivum (Wheat)
A0A4D6K4V7	Gamma gliadin storage protein	Triticum aestivum (Wheat)
A0A5B9Y1L3	Gamma-gliadin	Triticum aestivum (Wheat)
A0A455QSE2	Alpha-gliadin (Fragment)	Triticum aestivum (Wheat)
R9XV20	Alpha-gliadin	Triticum aestivum (Wheat)
D7REK2	HMW glutenin subunit 1Dx5'	Triticum aestivum (Wheat)
A0A1K0K0N0	Alpha-gliadin	Triticum aestivum (Wheat)
A0A0E3Z573	Alpha-gliadin (Fragment)	Triticum aestivum (Wheat)
A0A0S2GJP7	Low-molecular-weight glutenin subunit	Triticum aestivum (Wheat)
A0A1D8V7C6	High molecular weight glutenin subunit	Triticum aestivum (Wheat)
A0A0S2GJQ8	Low-molecular-weight glutenin subunit	Triticum aestivum (Wheat)
A9YSK3	High molecular weight glutenin subunit	Triticum aestivum (Wheat)
A0A0K2QJW8	Pseudo alpha/beta-gliadin	Triticum aestivum (Wheat)
E5KZR2	75k gamma secalin	Triticum aestivum (Wheat)
Q9FUW7	Omega gliadin storage protein	Triticum aestivum (Wheat)
K7XRA8	Alpha-gliadin	Triticum aestivum (Wheat)
K7XRG7	Low molecular weight glutenin subunit	Triticum aestivum (Wheat)
C1KDF3	Putative omega secalin	Triticum aestivum (Wheat)
A0A4Y6GR70	High molecular weight glutenin subunit 1By20	Triticum aestivum (Wheat)
E5KZS4	75k gamma secalin	Triticum aestivum (Wheat)
K7XE68	Alpha-gliadin	Triticum aestivum (Wheat)
R9XU77	Alpha-gliadin	Triticum aestivum (Wheat)
A0A0S2GJV0	Low-molecular-weight glutenin subunit	Triticum aestivum (Wheat)
Q5MFQ4	Low molecular weight glutenin (Fragment)	Triticum aestivum (Wheat)
Q3S4V7	Alpha-/beta-gliadin storage protein	Triticum aestivum (Wheat)
U5U9Q1	Gamma-gliadin	Triticum aestivum (Wheat)
Q5MFN4	Low molecular weight glutenin (Fragment)	Triticum aestivum (Wheat)
A0A068F9H7	HMW-GS protein	Triticum dicoccoides (Wild emmer) (Triticum turgidum subsp. dicoccoides)
A0A0M4F9C7	High molecular weight glutenin	Triticum monococcum subsp. monococcum
I0CCD1	Alpha-gliadin	Triticum dicoccoides (Wild emmer) (Triticum turgidum subsp. dicoccoides)
L7R5Y9	Gamma-gliadin	Triticum aestivum (Wheat)
K7X1I3	Alpha-gliadin	Triticum aestivum (Wheat)
A0A0K2QJF4	Alpha/beta-gliadin	Triticum aestivum (Wheat)
A0A455QTH1	Alpha-gliadin (Fragment)	Triticum aestivum (Wheat)
R9XT67	Omega-gliadin	Triticum aestivum (Wheat)
A0A159KI49	Omega-secalin	Triticum aestivum (Wheat)
A7LHB4	Alpha gliadin	Triticum aestivum (Wheat)
V9P767	LMW-m glutenin subunit 8	Triticum aestivum (Wheat)
A0A5B9Y1W2	Gamma-gliadin	Triticum aestivum (Wheat)
R4JBJ2	Low-molecular-weight glutenin subunit (Fragment)	Triticum aestivum (Wheat)
Q94IJ7	High molecular weight glutenin subunit x	Triticum aestivum (Wheat)
D0ES85	Gamma gliadin	Triticum aestivum (Wheat)
A0A060N479	Gamma-gliadin (Fragment)	Triticum aestivum (Wheat)
A0A060MZP1	High molecular weight glutenin subunit (Fragment)	Triticum aestivum (Wheat)
Q8W3V0	Low-molecular-weight glutenin subunit group 12 type VI	Triticum aestivum (Wheat)
K7XR67	Alpha-gliadin	Triticum aestivum (Wheat)
V9P6Q7	LMW-m glutenin subunit 36	Triticum aestivum (Wheat)
A0A7D5C1F2	Low-molecular-weight glutenin subunit	Triticum aestivum (Wheat)
B6UKN9	Gamma-gliadin	Triticum aestivum (Wheat)
A0A4D6Q6S8	Gamma-gliadin	Triticum aestivum (Wheat)
A5JSB0	Alpha-gliadin	Triticum aestivum (Wheat)
L7R4Z9	Gamma-gliadin	Triticum aestivum (Wheat)
A0A068F9L5	Low molecular weight glutenin	Triticum dicoccoides (Wild emmer) (Triticum turgidum subsp. dicoccoides)
B6UKN1	Gamma-gliadin	Triticum aestivum (Wheat)
A0A1G4P1T3	HMW glutenin y-type subunit 1Ay21	Triticum aestivum (Wheat)
K7WUY9	Alpha-gliadin	Triticum aestivum (Wheat)
A0A455QTE1	Alpha-gliadin (Fragment)	Triticum aestivum (Wheat)
A0A455QQ25	Alpha-gliadin (Fragment)	Triticum aestivum (Wheat)
R9XWB3	Gamma-gliadin	Triticum aestivum (Wheat)
Q19N55	Low molecular weight glutenin subunit Glu-A3 (Fragment)	Triticum aestivum (Wheat)
A0A455QRI7	Alpha-gliadin (Fragment)	Triticum aestivum (Wheat)
B6UKP5	Gamma-gliadin	Triticum aestivum (Wheat)
A0A290XZ25	Gamma-gliadin (Fragment)	Triticum aestivum (Wheat)
Q94G94	Gamma-gliadin	Triticum aestivum (Wheat)
A0A290XYV2	Gamma-gliadin (Fragment)	Triticum aestivum (Wheat)
D0UTY3	Alpha-gliadin	Triticum aestivum (Wheat)
E2CT66	High molecular weight glutenin subunit	Triticum aestivum (Wheat)
A0A1G4P206	HMW glutenin i-type subunit 3A	Triticum aestivum (Wheat)
Q6SPY8	Low molecular weight glutenin	Triticum aestivum (Wheat)
A5JSA7	Alpha-gliadin	Triticum aestivum (Wheat)
A0A290XYY1	Gamma-gliadin (Fragment)	Triticum aestivum (Wheat)
A0A7D5BIP1	Low-molecular-weight glutenin subunit	Triticum aestivum (Wheat)
R9XU95	Gamma-gliadin	Triticum aestivum (Wheat)
B6UKN2	Gamma-gliadin	Triticum aestivum (Wheat)
R9XU70	Alpha-gliadin	Triticum aestivum (Wheat)
A0A068FDP8	Low molecular weight glutenin	Triticum dicoccoides (Wild emmer) (Triticum turgidum subsp. dicoccoides)
A0A0M3R6K6	High molecular weight glutenin	Triticum monococcum subsp. monococcum
M1PPD6	X-type high molecular weight glutenin subunit 1Bx	Triticum dicoccoides (Wild emmer) (Triticum turgidum subsp. dicoccoides)
B6UKJ8	Gamma-gliadin	Triticum dicoccoides (Wild emmer) (Triticum turgidum subsp. dicoccoides)
A0A068F7S7	Low molecular weight glutenin	Triticum dicoccoides (Wild emmer) (Triticum turgidum subsp. dicoccoides)
B6UKK4	Gamma-gliadin	Triticum dicoccoides (Wild emmer) (Triticum turgidum subsp. dicoccoides)
B6UKK0	Gamma-gliadin	Triticum dicoccoides (Wild emmer) (Triticum turgidum subsp. dicoccoides)
A2IBJ9	LMW-m1 glutenin subunit	Triticum dicoccoides (Wild emmer) (Triticum turgidum subsp. dicoccoides)
A0A2R4QA24	High molecular weight glutenin subunit 1By protein	Triticum dicoccoides (Wild emmer) (Triticum turgidum subsp. dicoccoides)
B6UKJ9	Gamma-gliadin	Triticum dicoccoides (Wild emmer) (Triticum turgidum subsp. dicoccoides)
I1XB60	Low molecular weight glutenin subunit (Fragment)	Triticum aestivum (Wheat)
A0A2U8T8S1	High molecular weight glutenin subunit	Triticum aestivum (Wheat)
E5KZR5	75k gamma secalin	Triticum aestivum (Wheat)
B2Y2R5	Low molecular weight glutenin subunit	Triticum aestivum (Wheat)
A0A1D8V7B3	High molecular weight glutenin subunit	Triticum aestivum (Wheat)
K7WV47	Alpha-gliadin	Triticum aestivum (Wheat)
A0A068F9K5	Low molecular weight glutenin	Triticum dicoccoides (Wild emmer) (Triticum turgidum subsp. dicoccoides)
A0A068FDR4	Low molecular weight glutenin	Triticum dicoccoides (Wild emmer) (Triticum turgidum subsp. dicoccoides)
V9TN80	High molecular weight glutenin subunit 1Ay protein	Triticum dicoccoides (Wild emmer) (Triticum turgidum subsp. dicoccoides)
A0A068F8R8	Low molecular weight glutenin	Triticum dicoccoides (Wild emmer) (Triticum turgidum subsp. dicoccoides)
A0A068F9M3	Low molecular weight glutenin	Triticum dicoccoides (Wild emmer) (Triticum turgidum subsp. dicoccoides)
F6M8F9	Alpha-gliadin (Fragment)	Triticum compactum
F6M8F7	Alpha-gliadin (Fragment)	Triticum compactum
Q7XZI0	Y-type HMW glutenin subunit (Fragment)	Triticum compactum
F6M8F6	Alpha-gliadin (Fragment)	Triticum compactum
F6M8E2	Alpha-gliadin (Fragment)	Triticum compactum
F6KV49	Gamma gliadin	Triticum turgidum subsp. turgidum
F6M8G4	Alpha-gliadin (Fragment)	Triticum compactum
F6M8G5	Alpha-gliadin (Fragment)	Triticum compactum
Q9FS74	Gamma-gliadin (Fragment)	Triticum compactum
F6M8F2	Alpha-gliadin (Fragment)	Triticum compactum
F6M8F5	Alpha-gliadin (Fragment)	Triticum compactum
F6M8G3	Alpha-gliadin (Fragment)	Triticum compactum
F6KV50	Gamma gliadin	Triticum turgidum subsp. turgidum
F6M8E7	Alpha-gliadin (Fragment)	Triticum compactum
B7UD03	Alpha gliadin	Triticum turgidum subsp. turgidum
B7UD02	Alpha gliadin	Triticum turgidum subsp. turgidum
Q9FS73	Gamma-gliadin (Fragment)	Triticum compactum
F6M8F1	Alpha-gliadin (Fragment)	Triticum compactum
F6M8G1	Alpha-gliadin (Fragment)	Triticum compactum
G0YVZ5	Truncated high molecular weight glutenin 1Ay8.1	Triticum monococcum subsp. monococcum
A0A0G2YFV2	Glu-A1x (Fragment)	Triticum monococcum subsp. monococcum
A0A1P8DTA0	Alpha-gliadin storage protein (Fragment)	Triticum spelta
A0A1P8DS55	Alpha-gliadin storage protein (Fragment)	Triticum spelta
A0A1P8DSH9	Alpha-gliadin storage protein (Fragment)	Triticum spelta
A0A0E3Z7N1	Alpha-gliadin (Fragment)	Triticum spelta
A0A0E3Z6N6	Alpha-gliadin (Fragment)	Triticum urartu (Red wild einkorn) (Crithodium urartu)
A0A0A0R2J3	Low molecular weight glutenin subunit	Triticum urartu (Red wild einkorn) (Crithodium urartu)
A0A089VKM5	Low-molecular-weight glutenin subunit (Fragment)	Triticum urartu (Red wild einkorn) (Crithodium urartu)
A0A089VSC2	Low-molecular-weight glutenin subunit (Fragment)	Triticum urartu (Red wild einkorn) (Crithodium urartu)
A0A1P8DST0	Alpha-gliadin storage protein (Fragment)	Triticum spelta
Q27HK8	Alpha-gliadin	Triticum urartu (Red wild einkorn) (Crithodium urartu)
A0A0A0R2I8	Low molecular weight glutenin subunit	Triticum urartu (Red wild einkorn) (Crithodium urartu)
V9TRL7	High molecular weight glutenin subunit 1Bx protein	Triticum aestivum x Triticum dicoccoides
A0A1P8DSL3	Alpha-gliadin storage protein (Fragment)	Triticum spelta
Q2MCJ8	High molecular weight glutenin subunit	Triticum urartu (Red wild einkorn) (Crithodium urartu)
A0A089VKK8	Low-molecular-weight glutenin subunit (Fragment)	Triticum urartu (Red wild einkorn) (Crithodium urartu)
A0A089VMA9	Low-molecular-weight glutenin subunit (Fragment)	Triticum urartu (Red wild einkorn) (Crithodium urartu)
B5TM07	High molecular weight glutenin subunit 1Ay/Tu-e1	Triticum monococcum subsp. aegilopoides
S4U142	High molecular weight glutenin subunit 1Dx	Triticum spelta
H9NAK2	Alpha gliadin	Triticum urartu (Red wild einkorn) (Crithodium urartu)
A0A0E3Z595	Alpha-gliadin (Fragment)	Triticum urartu (Red wild einkorn) (Crithodium urartu)
A0A1P8DSH1	Alpha-gliadin storage protein (Fragment)	Triticum spelta
Q9FS62	Gamma-gliadin (Fragment)	Triticum spelta
A0A2P1E352	High molecular weight glutenin subunit 1Ay	Triticum urartu (Red wild einkorn) (Crithodium urartu)
A0A1P8DT62	Alpha-gliadin storage protein (Fragment)	Triticum spelta
A0A1P8DSC6	Alpha-gliadin storage protein (Fragment)	Triticum spelta
A0A1P8DT34	Alpha-gliadin storage protein (Fragment)	Triticum spelta
A0A1P8DSF8	Alpha-gliadin storage protein (Fragment)	Triticum spelta
S4U495	High molecular weight glutenin subunit 1Dx	Triticum spelta
A0A1P8DT83	Alpha-gliadin storage protein (Fragment)	Triticum spelta
A0A1P8DS53	Alpha-gliadin storage protein (Fragment)	Triticum spelta
H9NAJ9	Alpha gliadin	Triticum urartu (Red wild einkorn) (Crithodium urartu)
A0A1P8SNM3	Alpha-gliadin (Fragment)	Triticum monococcum subsp. aegilopoides
A0A1P8DT19	Alpha-gliadin storage protein (Fragment)	Triticum spelta
A0A1P8DSD6	Alpha-gliadin storage protein (Fragment)	Triticum spelta
A0A1P8DSP1	Alpha-gliadin storage protein (Fragment)	Triticum spelta
A0A0E3Z5E7	Alpha-gliadin (Fragment)	Triticum spelta
A0A1P8DSJ0	Alpha-gliadin storage protein (Fragment)	Triticum spelta
A0A1P8DTB7	Alpha-gliadin storage protein (Fragment)	Triticum spelta
A0A0E3UQY1	Alpha-gliadin (Fragment)	Triticum spelta
A0A1P8DSI2	Alpha-gliadin storage protein (Fragment)	Triticum spelta
A0A1P8DS67	Alpha-gliadin storage protein (Fragment)	Triticum spelta
H9NAL1	Alpha gliadin	Triticum urartu (Red wild einkorn) (Crithodium urartu)
B6UKS1	Gamma-gliadin	Triticum urartu (Red wild einkorn) (Crithodium urartu)
A0A089VMC2	Low-molecular-weight glutenin subunit (Fragment)	Triticum urartu (Red wild einkorn) (Crithodium urartu)
A0A2P1E343	High molecular weight glutenin subunit 1Ay	Triticum monococcum subsp. aegilopoides
A0A1P8DSE9	Alpha-gliadin storage protein (Fragment)	Triticum spelta
A0A1P8DSF4	Alpha-gliadin storage protein (Fragment)	Triticum spelta
A0A1P8DSX1	Alpha-gliadin storage protein (Fragment)	Triticum spelta
A0A0E3URC6	Alpha-gliadin (Fragment)	Triticum spelta
H9XH66	Y-type HMW-GS	Triticum urartu (Red wild einkorn) (Crithodium urartu)
A0A089VSE5	Low-molecular-weight glutenin subunit (Fragment)	Triticum urartu (Red wild einkorn) (Crithodium urartu)
A0A0E3X667	Alpha-gliadin protein	Triticum urartu (Red wild einkorn) (Crithodium urartu)
B6UKS0	Gamma-gliadin	Triticum urartu (Red wild einkorn) (Crithodium urartu)
Q7XZI2	Y-type HMW glutenin subunit (Fragment)	Triticum spelta
A0A0E3Z5X5	Alpha-gliadin (Fragment)	Triticum urartu (Red wild einkorn) (Crithodium urartu)
A0A0E3X5K2	Alpha-gliadin protein	Triticum urartu (Red wild einkorn) (Crithodium urartu)
A0A089VMG0	Low-molecular-weight glutenin subunit (Fragment)	Triticum urartu (Red wild einkorn) (Crithodium urartu)
A0A0A0QY16	Low molecular weight glutenin subunit	Triticum urartu (Red wild einkorn) (Crithodium urartu)
A0A0E3UQV6	Alpha-gliadin (Fragment)	Triticum urartu (Red wild einkorn) (Crithodium urartu)
A0A1P8DT38	Alpha-gliadin storage protein (Fragment)	Triticum spelta
A0A0E3Z6U1	Alpha-gliadin (Fragment)	Triticum spelta
A0A1P8DSW3	Alpha-gliadin storage protein (Fragment)	Triticum spelta
A0A1P8DSS5	Alpha-gliadin storage protein (Fragment)	Triticum spelta
A0A0E3UQX3	Alpha-gliadin (Fragment)	Triticum spelta
A0A1P8DSY4	Alpha-gliadin storage protein (Fragment)	Triticum spelta
A0A5B9C0L3	High molecular weight glutenin y-type subunit 1By19	Triticum spelta
S4U5H5	High molecular weight glutenin subunit 1Dx	Triticum spelta
Q7Y075	Low molecular weight glutenin	Triticum aestivum subsp. tibeticum
B6UKR9	Gamma-gliadin	Triticum urartu (Red wild einkorn) (Crithodium urartu)
A0A0E3X5K4	Alpha-gliadin protein	Triticum urartu (Red wild einkorn) (Crithodium urartu)
D6QY57	Omega-gliadin (Fragment)	Triticum urartu (Red wild einkorn) (Crithodium urartu)
A0A0E3Z634	Alpha-gliadin (Fragment)	Triticum spelta
A0A1P8DTA5	Alpha-gliadin storage protein (Fragment)	Triticum spelta
A0A1P8DSX7	Alpha-gliadin storage protein (Fragment)	Triticum spelta
A0A1P8DT36	Alpha-gliadin storage protein (Fragment)	Triticum spelta
A0A1P8DSG3	Alpha-gliadin storage protein (Fragment)	Triticum spelta
A0A089XBA1	Low-molecular-weight glutenin subunit (Fragment)	Triticum urartu (Red wild einkorn) (Crithodium urartu)
A0A0E3T0Z5	Alpha-gliadin protein	Triticum urartu (Red wild einkorn) (Crithodium urartu)
A0A0E3UR79	Alpha-gliadin (Fragment)	Triticum urartu (Red wild einkorn) (Crithodium urartu)
A0A1P8DT41	Alpha-gliadin storage protein (Fragment)	Triticum spelta
A0A1P8DT35	Alpha-gliadin storage protein (Fragment)	Triticum spelta
A0A1P8DT95	Alpha-gliadin storage protein (Fragment)	Triticum spelta
A0A1P8DSL9	Alpha-gliadin storage protein (Fragment)	Triticum spelta
Q7XZH9	HMW glutenin subunit BX6.1 (Fragment)	Triticum spelta
S4U291	High molecular weight glutenin subunit 1Dx	Triticum spelta
A0A1P8DT37	Alpha-gliadin storage protein (Fragment)	Triticum spelta
A0A089VR82	Low-molecular-weight glutenin subunit (Fragment)	Triticum urartu (Red wild einkorn) (Crithodium urartu)
A0A0E3SZY7	Alpha-gliadin protein	Triticum urartu (Red wild einkorn) (Crithodium urartu)
H9NAK3	Alpha gliadin	Triticum urartu (Red wild einkorn) (Crithodium urartu)
H9NAK7	Alpha gliadin	Triticum urartu (Red wild einkorn) (Crithodium urartu)
D0ES19	Low molecular weight glutenin subunit	Triticum urartu (Red wild einkorn) (Crithodium urartu)
A0A0E3Z5G7	Alpha-gliadin (Fragment)	Triticum spelta
A0A1P8DT74	Alpha-gliadin storage protein (Fragment)	Triticum spelta
A0A089VSF6	Low-molecular-weight glutenin subunit (Fragment)	Triticum urartu (Red wild einkorn) (Crithodium urartu)
A0A089VR92	Low-molecular-weight glutenin subunit (Fragment)	Triticum urartu (Red wild einkorn) (Crithodium urartu)
H9NAK9	Alpha gliadin	Triticum urartu (Red wild einkorn) (Crithodium urartu)
Q41632	Alpha/beta-type gliadin	Triticum urartu (Red wild einkorn) (Crithodium urartu)
A0A1P8DT07	Alpha-gliadin storage protein (Fragment)	Triticum spelta
A0A1P8DST2	Alpha-gliadin storage protein (Fragment)	Triticum spelta
A0A1P8DT91	Alpha-gliadin storage protein (Fragment)	Triticum spelta
D0ES18	Low molecular weight glutenin subunit	Triticum urartu (Red wild einkorn) (Crithodium urartu)
A0A089VKK4	Low-molecular-weight glutenin subunit (Fragment)	Triticum urartu (Red wild einkorn) (Crithodium urartu)
D6QY56	Omega-gliadin (Fragment)	Triticum urartu (Red wild einkorn) (Crithodium urartu)
B6UKR0	Gamma-gliadin	Triticum monococcum subsp. aegilopoides
A0A1P8DSM5	Alpha-gliadin storage protein (Fragment)	Triticum spelta
A0A1P8DTA7	Alpha-gliadin storage protein (Fragment)	Triticum spelta
A0A1P8DSI9	Alpha-gliadin storage protein (Fragment)	Triticum spelta
A0A2P1E365	High molecular weight glutenin subunit 1Ay	Triticum urartu (Red wild einkorn) (Crithodium urartu)
X2JBS5	Low-molecular-weight glutenin subunit (Fragment)	Triticum urartu (Red wild einkorn) (Crithodium urartu)
A0A089XBB6	Low-molecular-weight glutenin subunit (Fragment)	Triticum urartu (Red wild einkorn) (Crithodium urartu)
A0A0E3Z7I9	Alpha-gliadin (Fragment)	Triticum urartu (Red wild einkorn) (Crithodium urartu)
A0A0E3Z541	Alpha-gliadin (Fragment)	Triticum urartu (Red wild einkorn) (Crithodium urartu)
A0A0E3X5J7	Alpha-gliadin protein	Triticum urartu (Red wild einkorn) (Crithodium urartu)
A0A2P1E348	High molecular weight glutenin subunit 1Ay	Triticum monococcum subsp. aegilopoides
A0A1P8DST1	Alpha-gliadin storage protein (Fragment)	Triticum spelta
A0A1P8DSP4	Alpha-gliadin storage protein (Fragment)	Triticum spelta
A0A0E3UQX9	Alpha-gliadin (Fragment)	Triticum spelta
S4U492	High molecular weight glutenin subunit 1Dx	Triticum spelta
A0A221HK71	High molecular weight glutenin subunit 1Ay	Triticum urartu (Red wild einkorn) (Crithodium urartu)
T1N2P6	AAI domain-containing protein	Triticum urartu (Red wild einkorn) (Crithodium urartu)
T1LG74	AAI domain-containing protein	Triticum urartu (Red wild einkorn) (Crithodium urartu)
A0A1P8DT76	Alpha-gliadin storage protein (Fragment)	Triticum spelta
A0A2P1E364	High molecular weight glutenin subunit 1Ay	Triticum monococcum subsp. aegilopoides
A0A1P8DSR8	Alpha-gliadin storage protein (Fragment)	Triticum spelta
A0A1P8DS88	Alpha-gliadin storage protein (Fragment)	Triticum spelta
A0A1P8DSQ5	Alpha-gliadin storage protein (Fragment)	Triticum spelta
A0A1P8DSX0	Alpha-gliadin storage protein (Fragment)	Triticum spelta
A0A0E3Z5E3	Alpha-gliadin (Fragment)	Triticum spelta
A0A1P8DT39	Alpha-gliadin storage protein (Fragment)	Triticum spelta
A0A1P8DTE7	Alpha-gliadin storage protein (Fragment)	Triticum spelta
A0A2P1E371	High molecular weight glutenin subunit 1Ay	Triticum urartu (Red wild einkorn) (Crithodium urartu)
A0A0E3X673	Alpha-gliadin protein	Triticum urartu (Red wild einkorn) (Crithodium urartu)
A0A1P8DSZ0	Alpha-gliadin storage protein (Fragment)	Triticum spelta
A0A1P8DSV0	Alpha-gliadin storage protein (Fragment)	Triticum spelta
A0A1P8DSC9	Alpha-gliadin storage protein (Fragment)	Triticum spelta
A0A1P8DSH3	Alpha-gliadin storage protein (Fragment)	Triticum spelta
A0A0A0R1G0	Low molecular weight glutenin subunit	Triticum urartu (Red wild einkorn) (Crithodium urartu)
A0A0E3Z7H9	Alpha-gliadin (Fragment)	Triticum urartu (Red wild einkorn) (Crithodium urartu)
B6UKS4	Gamma-gliadin	Triticum urartu (Red wild einkorn) (Crithodium urartu)
A0A1P8DSC4	Alpha-gliadin storage protein (Fragment)	Triticum spelta
A0A1P8DS60	Alpha-gliadin storage protein (Fragment)	Triticum spelta
A0A1P8DSB6	Alpha-gliadin storage protein (Fragment)	Triticum spelta
A0A1P8DSS9	Alpha-gliadin storage protein (Fragment)	Triticum spelta
S4U1S7	High molecular weight glutenin subunit 1Dx	Triticum spelta
A0A0E3Z6U5	Alpha-gliadin (Fragment)	Triticum spelta
J7G4P7	Glu-A1x (Fragment)	Triticum urartu (Red wild einkorn) (Crithodium urartu)
A0A1P8DT27	Alpha-gliadin storage protein (Fragment)	Triticum spelta
A0A1P8DSI0	Alpha-gliadin storage protein (Fragment)	Triticum spelta
H9NAK5	Alpha gliadin	Triticum urartu (Red wild einkorn) (Crithodium urartu)
T1NMT8	AAI domain-containing protein	Triticum urartu (Red wild einkorn) (Crithodium urartu)
B8XU65	High molecular weight glutenin x-type (Fragment)	Triticum urartu (Red wild einkorn) (Crithodium urartu)
A0A1P8DS45	Alpha-gliadin storage protein (Fragment)	Triticum spelta
A0A1P8DSS0	Alpha-gliadin storage protein (Fragment)	Triticum spelta
A0A0E3Z663	Alpha-gliadin (Fragment)	Triticum spelta
A0A0E3Z6T7	Alpha-gliadin (Fragment)	Triticum spelta
A0A1P8DSQ3	Alpha-gliadin storage protein (Fragment)	Triticum spelta
A0A1P8DS99	Alpha-gliadin storage protein (Fragment)	Triticum spelta
A0A1P8DTC0	Alpha-gliadin storage protein (Fragment)	Triticum spelta
A0A1P8DS59	Alpha-gliadin storage protein (Fragment)	Triticum spelta
A0A1P8DT48	Alpha-gliadin storage protein (Fragment)	Triticum spelta
A0A0E3UQY0	Alpha-gliadin (Fragment)	Triticum spelta
A0A1P8DS68	Alpha-gliadin storage protein (Fragment)	Triticum spelta
A0A5B9BZN2	High molecular weight glutenin x-type subunit 1Bx6.1	Triticum spelta
A0A1P8DTD4	Alpha-gliadin storage protein (Fragment)	Triticum spelta
A0A1P8DT58	Alpha-gliadin storage protein (Fragment)	Triticum spelta
A0A1P8DTA6	Alpha-gliadin storage protein (Fragment)	Triticum spelta
A0A1P8DS96	Alpha-gliadin storage protein (Fragment)	Triticum spelta
A0A1P8DTC7	Alpha-gliadin storage protein (Fragment)	Triticum spelta
A0A1P8DSG4	Alpha-gliadin storage protein (Fragment)	Triticum spelta
S4U140	High molecular weight glutenin subunit 1Dx	Triticum spelta
V9TP40	High molecular weight glutenin subunit 1By protein	Triticum aestivum x Triticum dicoccoides
A0A0E3Z630	Alpha-gliadin (Fragment)	Triticum spelta
A0A1P8DSP8	Alpha-gliadin storage protein (Fragment)	Triticum spelta
A0A1P8DSK4	Alpha-gliadin storage protein (Fragment)	Triticum spelta
A0A1P8DS97	Alpha-gliadin storage protein (Fragment)	Triticum spelta
A0A1P8DSE2	Alpha-gliadin storage protein (Fragment)	Triticum spelta
A0A1P8DSQ4	Alpha-gliadin storage protein (Fragment)	Triticum spelta
A0A0E3URD2	Alpha-gliadin (Fragment)	Triticum spelta
A0A1P8DT13	Alpha-gliadin storage protein (Fragment)	Triticum spelta
A0A1P8DT67	Alpha-gliadin storage protein (Fragment)	Triticum spelta
A0A4Y5P868	High molecular weight glutenin y-type subunit	Triticum spelta
A0A1P8DT43	Alpha-gliadin storage protein (Fragment)	Triticum spelta
A0A1P8DSY6	Alpha-gliadin storage protein (Fragment)	Triticum spelta
A0A0E3SZY2	Alpha-gliadin protein	Triticum urartu (Red wild einkorn) (Crithodium urartu)
S4U1S9	High molecular weight glutenin subunit 1Dx	Triticum spelta
A0A1P8DT80	Alpha-gliadin storage protein (Fragment)	Triticum spelta
A0A1P8DSK1	Alpha-gliadin storage protein (Fragment)	Triticum spelta
A0A1P8DSZ3	Alpha-gliadin storage protein (Fragment)	Triticum spelta
A0A1P8DSP6	Alpha-gliadin storage protein (Fragment)	Triticum spelta
S4U1T3	High molecular weight glutenin subunit 1Dx	Triticum spelta
A0A089VKL7	Low-molecular-weight glutenin subunit (Fragment)	Triticum urartu (Red wild einkorn) (Crithodium urartu)
A0A0E3UR83	Alpha-gliadin (Fragment)	Triticum urartu (Red wild einkorn) (Crithodium urartu)
H9XH67	X-type HMW-G	Triticum urartu (Red wild einkorn) (Crithodium urartu)
A0A1P8DT69	Alpha-gliadin storage protein (Fragment)	Triticum spelta
A0A1P8DT24	Alpha-gliadin storage protein (Fragment)	Triticum spelta
A0A1P8DSE6	Alpha-gliadin storage protein (Fragment)	Triticum spelta
J7G910	Glu-A1x (Fragment)	Triticum urartu (Red wild einkorn) (Crithodium urartu)
A0A1P8DSK2	Alpha-gliadin storage protein (Fragment)	Triticum spelta
A0A1P8DT14	Alpha-gliadin storage protein (Fragment)	Triticum spelta
A0A1P8DSR1	Alpha-gliadin storage protein (Fragment)	Triticum spelta
A0A0E3T101	Alpha-gliadin protein	Triticum urartu (Red wild einkorn) (Crithodium urartu)
A0A1P8DSR3	Alpha-gliadin storage protein (Fragment)	Triticum spelta
A0A1P8DTB4	Alpha-gliadin storage protein (Fragment)	Triticum spelta
A0A1P8DT82	Alpha-gliadin storage protein (Fragment)	Triticum spelta
A0A1P8DS83	Alpha-gliadin storage protein (Fragment)	Triticum spelta
A0A1P8DSU9	Alpha-gliadin storage protein (Fragment)	Triticum spelta
A0A1P8DT54	Alpha-gliadin storage protein (Fragment)	Triticum spelta
H9NAK0	Alpha gliadin	Triticum urartu (Red wild einkorn) (Crithodium urartu)
A0A089VMC6	Low-molecular-weight glutenin subunit (Fragment)	Triticum urartu (Red wild einkorn) (Crithodium urartu)
A0A1P8DT50	Alpha-gliadin storage protein (Fragment)	Triticum spelta
A0A1P8DSC3	Alpha-gliadin storage protein (Fragment)	Triticum spelta
A0A1P8DTB0	Alpha-gliadin storage protein (Fragment)	Triticum spelta
A0A1P8DT32	Alpha-gliadin storage protein (Fragment)	Triticum spelta
A0A1P8DSY8	Alpha-gliadin storage protein (Fragment)	Triticum spelta
A0A1P8DSA9	Alpha-gliadin storage protein (Fragment)	Triticum spelta
A0A1P8DSZ8	Alpha-gliadin storage protein (Fragment)	Triticum spelta
Q9XEW0	Gamma-gliadin	Triticum spelta
B6UKS2	Gamma-gliadin	Triticum urartu (Red wild einkorn) (Crithodium urartu)
A0A089VMF2	Low-molecular-weight glutenin subunit (Fragment)	Triticum urartu (Red wild einkorn) (Crithodium urartu)
H9NAL0	Alpha gliadin	Triticum urartu (Red wild einkorn) (Crithodium urartu)
Q9FS58	Gamma-gliadin (Fragment)	Triticum urartu (Red wild einkorn) (Crithodium urartu)
J7G929	Glu-A1x (Fragment)	Triticum urartu (Red wild einkorn) (Crithodium urartu)
A0A0E3URC2	Alpha-gliadin (Fragment)	Triticum spelta
A0A1P8DSE0	Alpha-gliadin storage protein (Fragment)	Triticum spelta
A0A0E3URD0	Alpha-gliadin (Fragment)	Triticum spelta
A0A1P8DSM7	Alpha-gliadin storage protein (Fragment)	Triticum spelta
A0A1P8DSP3	Alpha-gliadin storage protein (Fragment)	Triticum spelta
A0A1P8DTB9	Alpha-gliadin storage protein (Fragment)	Triticum spelta
A0A1P8DTB1	Alpha-gliadin storage protein (Fragment)	Triticum spelta
A0A1P8DT81	Alpha-gliadin storage protein (Fragment)	Triticum spelta
A0A1P8DT21	Alpha-gliadin storage protein (Fragment)	Triticum spelta
A0A1P8DSX9	Alpha-gliadin storage protein (Fragment)	Triticum spelta
A0A1P8DS66	Alpha-gliadin storage protein (Fragment)	Triticum spelta
A0A1P8DSV9	Alpha-gliadin storage protein (Fragment)	Triticum spelta
B5TM06	Y-type high molecular weight glutenin subunit 1Ay/Tu-e2	Triticum urartu (Red wild einkorn) (Crithodium urartu)
Q7XZI3	Y-type HMW glutenin subunit (Fragment)	Triticum spelta
A0A1P8DSG5	Alpha-gliadin storage protein (Fragment)	Triticum spelta
A0A1P8DT30	Alpha-gliadin storage protein (Fragment)	Triticum spelta
A0A1P8DSZ5	Alpha-gliadin storage protein (Fragment)	Triticum spelta
S4U290	High molecular weight glutenin subunit 1Dx	Triticum spelta
A0A0E3Z623	Alpha-gliadin (Fragment)	Triticum spelta
A0A1P8DT53	Alpha-gliadin storage protein (Fragment)	Triticum spelta
A0A1P8DT66	Alpha-gliadin storage protein (Fragment)	Triticum spelta
A0A1P8DT22	Alpha-gliadin storage protein (Fragment)	Triticum spelta
A0A1P8DSY1	Alpha-gliadin storage protein (Fragment)	Triticum spelta
S4U5I0	High molecular weight glutenin subunit 1Dx	Triticum spelta
A0A1P8DT11	Alpha-gliadin storage protein (Fragment)	Triticum spelta
A0A0E3URC4	Alpha-gliadin (Fragment)	Triticum spelta
A0A1P8DSB7	Alpha-gliadin storage protein (Fragment)	Triticum spelta
A0A1P8DSH7	Alpha-gliadin storage protein (Fragment)	Triticum spelta
A0A1P8DTC4	Alpha-gliadin storage protein (Fragment)	Triticum spelta
A0A2D2CI74	HMW glutenin x-type subunit Bx6-like protein (Fragment)	Triticum spelta
A0A1P8DSD9	Alpha-gliadin storage protein (Fragment)	Triticum spelta
A0A0E3Z5A7	Alpha-gliadin (Fragment)	Triticum spelta
A0A0E3URB5	Alpha-gliadin (Fragment)	Triticum spelta
Q308Q7	Alpha-gliadin	Triticum spelta
A0A1P8DTD6	Alpha-gliadin storage protein (Fragment)	Triticum spelta
A0A1P8DSS8	Alpha-gliadin storage protein (Fragment)	Triticum spelta
A0A1P8DSZ2	Alpha-gliadin storage protein (Fragment)	Triticum spelta
A0A1P8DT94	Alpha-gliadin storage protein (Fragment)	Triticum spelta
A0A1P8DTB2	Alpha-gliadin storage protein (Fragment)	Triticum spelta
Q7XZH8	HMW glutenin subunit BX6.1 (Fragment)	Triticum spelta
A0A1P8DSN6	Alpha-gliadin storage protein (Fragment)	Triticum spelta
A0A1P8DSM9	Alpha-gliadin storage protein (Fragment)	Triticum spelta
A0A1P8DSF7	Alpha-gliadin storage protein (Fragment)	Triticum spelta
A0A1P8DSI8	Alpha-gliadin storage protein (Fragment)	Triticum spelta
A0A1P8DT72	Alpha-gliadin storage protein (Fragment)	Triticum spelta
A0A1P8DSM4	Alpha-gliadin storage protein (Fragment)	Triticum spelta
A0A1P8DTD5	Alpha-gliadin storage protein (Fragment)	Triticum spelta
A0A5B9C2V1	High molecular weight glutenin x-type subunit 1Ax2.1	Triticum spelta
Q9FS59	Gamma-gliadin (Fragment)	Triticum urartu (Red wild einkorn) (Crithodium urartu)
A0A1P8DT77	Alpha-gliadin storage protein (Fragment)	Triticum spelta
A0A2P1E354	High molecular weight glutenin subunit 1Ay	Triticum urartu (Red wild einkorn) (Crithodium urartu)
A0A1P8DSX4	Alpha-gliadin storage protein (Fragment)	Triticum spelta
A0A1P8DT92	Alpha-gliadin storage protein (Fragment)	Triticum spelta
A0A0E3URB7	Alpha-gliadin (Fragment)	Triticum spelta
A0A1P8DSE3	Alpha-gliadin storage protein (Fragment)	Triticum spelta
A0A0E3UQX6	Alpha-gliadin (Fragment)	Triticum spelta
A0A1P8DT79	Alpha-gliadin storage protein (Fragment)	Triticum spelta
A0A0E3Z536	Alpha-gliadin (Fragment)	Triticum urartu (Red wild einkorn) (Crithodium urartu)
A0A0E3UQV8	Alpha-gliadin (Fragment)	Triticum urartu (Red wild einkorn) (Crithodium urartu)
A0A2P1E355	High molecular weight glutenin subunit 1Ay	Triticum urartu (Red wild einkorn) (Crithodium urartu)
H9NAK4	Alpha gliadin	Triticum urartu (Red wild einkorn) (Crithodium urartu)
A0A089VR87	Low-molecular-weight glutenin subunit (Fragment)	Triticum urartu (Red wild einkorn) (Crithodium urartu)
H9NAK8	Alpha gliadin	Triticum urartu (Red wild einkorn) (Crithodium urartu)
A0A2P1E349	High molecular weight glutenin subunit 1Ay	Triticum monococcum subsp. aegilopoides
A0A0E3X5X3	Gamma-gliadin protein	Triticum urartu (Red wild einkorn) (Crithodium urartu)
A0A0E3SZN4	Alpha-gliadin protein	Triticum urartu (Red wild einkorn) (Crithodium urartu)
B6UKS3	Gamma-gliadin	Triticum urartu (Red wild einkorn) (Crithodium urartu)
A0A0E3Z5X0	Alpha-gliadin (Fragment)	Triticum urartu (Red wild einkorn) (Crithodium urartu)
A0A089VMD8	Low-molecular-weight glutenin subunit (Fragment)	Triticum urartu (Red wild einkorn) (Crithodium urartu)
A0A0E3X6T9	Alpha-gliadin protein	Triticum urartu (Red wild einkorn) (Crithodium urartu)
B8XU64	High molecular weight glutenin x-type (Fragment)	Triticum monococcum subsp. aegilopoides
A0A089VR58	Low-molecular-weight glutenin subunit (Fragment)	Triticum urartu (Red wild einkorn) (Crithodium urartu)
A0A0E3UQV5	Alpha-gliadin (Fragment)	Triticum urartu (Red wild einkorn) (Crithodium urartu)
Q7Y074	Low molecular weight glutenin	Triticum aestivum subsp. tibeticum
A0A0E3SZN6	Omega-gliadin protein	Triticum urartu (Red wild einkorn) (Crithodium urartu)
A0A2P1E358	High molecular weight glutenin subunit 1Ay	Triticum monococcum subsp. aegilopoides
A0A0E3Z7I5	Alpha-gliadin (Fragment)	Triticum urartu (Red wild einkorn) (Crithodium urartu)
H9NAK6	Alpha gliadin	Triticum urartu (Red wild einkorn) (Crithodium urartu)
A0A0N9LF97	Low molecular weight glutenin subunit	Triticum monococcum subsp. aegilopoides
A0A089VSG0	Low-molecular-weight glutenin subunit (Fragment)	Triticum urartu (Red wild einkorn) (Crithodium urartu)
A0A2D2CI59	HMW glutenin y-type subunit By22.1	Triticum spelta
A0A1P8DS41	Alpha-gliadin storage protein (Fragment)	Triticum spelta
H9NAK1	Alpha gliadin	Triticum urartu (Red wild einkorn) (Crithodium urartu)
Q84P15	HMW glutenin subunit 1Ay/Tu-e	Triticum urartu (Red wild einkorn) (Crithodium urartu)
B6UKR6	Gamma-gliadin	Triticum monococcum subsp. aegilopoides
B5TM09	High molecular weight glutenin subunit 1Ay/Ta-e3	Triticum monococcum subsp. aegilopoides
D6QY55	Omega-gliadin (Fragment)	Triticum urartu (Red wild einkorn) (Crithodium urartu)
B5TM08	High molecular weight glutenin subunit 1Ay/Ta-e2	Triticum monococcum subsp. aegilopoides
A0A089VKJ6	Low-molecular-weight glutenin subunit (Fragment)	Triticum urartu (Red wild einkorn) (Crithodium urartu)
B8XU66	High molecular weight glutenin x-type (Fragment)	Triticum urartu (Red wild einkorn) (Crithodium urartu)
Q2PQJ8	Low molecular weight glutenin subunit LMW-B8	Triticum monococcum subsp. aegilopoides
F6M8F4	Alpha-gliadin (Fragment)	Triticum compactum
B5U2V8	Alpha gliadin Gli-2	Triticum timopheevii subsp. armeniacum
F6M8F8	Alpha-gliadin (Fragment)	Triticum compactum
B6UKL2	Gamma-gliadin	Triticum turgidum (Poulard wheat) (Rivet wheat)
A0A7G4P201	Alpha-gliadin (Fragment)	Triticum turgidum (Poulard wheat) (Rivet wheat)
A7X9Y0	Low molecular weight glutenin (Fragment)	Triticum turgidum (Poulard wheat) (Rivet wheat)
A0A4Y5USI0	Alpha gliadin	Triticum turgidum (Poulard wheat) (Rivet wheat)
X2JAG4	Low-molecular-weight glutenin subunit Glu-B3 (Fragment)	Triticum turgidum (Poulard wheat) (Rivet wheat)
X2J8F9	Low-molecular-weight glutenin subunit Glu-B3 (Fragment)	Triticum turgidum (Poulard wheat) (Rivet wheat)
F6M8G0	Alpha-gliadin (Fragment)	Triticum compactum
B6UKM1	Gamma-gliadin	Triticum turgidum (Poulard wheat) (Rivet wheat)
F6M8E9	Alpha-gliadin (Fragment)	Triticum compactum
B5U2V9	Alpha gliadin Gli-1	Triticum timopheevii subsp. armeniacum
F6M8E6	Alpha-gliadin (Fragment)	Triticum compactum
Q7XZI1	Y-type HMW glutenin subunit (Fragment)	Triticum compactum
A7XDG0	Low-molecular-weight glutenin GLU-B3	Triticum turgidum (Poulard wheat) (Rivet wheat)
B6UKM3	Gamma-gliadin	Triticum turgidum (Poulard wheat) (Rivet wheat)
A0A4Y5USH4	Alpha gliadin	Triticum turgidum (Poulard wheat) (Rivet wheat)
A0A4Y5USJ8	Alpha gliadin	Triticum turgidum (Poulard wheat) (Rivet wheat)
X2JG17	Low-molecular-weight glutenin subunit Glu-B3 (Fragment)	Triticum turgidum (Poulard wheat) (Rivet wheat)
A0A4Y5USJ3	Alpha gliadin	Triticum turgidum (Poulard wheat) (Rivet wheat)
B6UKM0	Gamma-gliadin	Triticum turgidum (Poulard wheat) (Rivet wheat)
W8Q5H7	X-type high molecular weight glutenin subunit 1Bx23	Triticum turgidum (Poulard wheat) (Rivet wheat)
A0A4Y5USJ7	Alpha gliadin	Triticum turgidum (Poulard wheat) (Rivet wheat)
A0A4Y5UT27	Alpha gliadin	Triticum turgidum (Poulard wheat) (Rivet wheat)
X2JAG0	Low-molecular-weight glutenin subunit (Fragment)	Triticum turgidum (Poulard wheat) (Rivet wheat)
A7X9X8	Low molecular weight glutenin (Fragment)	Triticum turgidum (Poulard wheat) (Rivet wheat)
A0A0A0QYP7	Low molecular weight glutenin subunit	Triticum urartu (Red wild einkorn) (Crithodium urartu)
A0A2P1E353	High molecular weight glutenin subunit 1Ay	Triticum urartu (Red wild einkorn) (Crithodium urartu)
B7TXW7	High molecular weight glutenin subunit 1Ay protein	Triticum urartu (Red wild einkorn) (Crithodium urartu)
A0A0E3SZY4	Gamma-gliadin protein	Triticum urartu (Red wild einkorn) (Crithodium urartu)
A0A089XB75	Low-molecular-weight glutenin subunit (Fragment)	Triticum urartu (Red wild einkorn) (Crithodium urartu)
B6UKS5	Gamma-gliadin	Triticum urartu (Red wild einkorn) (Crithodium urartu)
A0A2P1E356	High molecular weight glutenin subunit 1Ay	Triticum urartu (Red wild einkorn) (Crithodium urartu)
A0A1P8DT45	Alpha-gliadin storage protein (Fragment)	Triticum spelta
A0A1P8DSG0	Alpha-gliadin storage protein (Fragment)	Triticum spelta
A0A1P8DT78	Alpha-gliadin storage protein (Fragment)	Triticum spelta
A0A0E3UQX7	Alpha-gliadin (Fragment)	Triticum spelta
A0A1P8DSM6	Alpha-gliadin storage protein (Fragment)	Triticum spelta
A0A1P8DTA3	Alpha-gliadin storage protein (Fragment)	Triticum spelta
D6QY54	Omega-gliadin (Fragment)	Triticum monococcum subsp. aegilopoides
D6QY53	Omega-gliadin (Fragment)	Triticum monococcum subsp. aegilopoides
D6QY58	Omega-gliadin (Fragment)	Triticum urartu (Red wild einkorn) (Crithodium urartu)
B6UKR4	Gamma-gliadin	Triticum monococcum subsp. aegilopoides
Q27HK6	Alpha-gliadin	Triticum monococcum subsp. aegilopoides
A0A2P1E341	High molecular weight glutenin subunit 1Ay	Triticum monococcum subsp. aegilopoides
A0A2P1E357	High molecular weight glutenin subunit 1Ay	Triticum monococcum subsp. aegilopoides
A0A0A0R1F3	Low molecular weight glutenin subunit	Triticum urartu (Red wild einkorn) (Crithodium urartu)
A0A0E3UQV7	Alpha-gliadin (Fragment)	Triticum urartu (Red wild einkorn) (Crithodium urartu)
A0A0E3SZN8	Alpha-gliadin protein	Triticum urartu (Red wild einkorn) (Crithodium urartu)
A0A089VR78	Low-molecular-weight glutenin subunit (Fragment)	Triticum urartu (Red wild einkorn) (Crithodium urartu)
A3RF26	Truncated high molecular weight glutenin subunit 1By9	Triticum aestivum subsp. tibeticum
A0A0E3Z609	Alpha-gliadin (Fragment)	Triticum macha
A0A446V2L4	Uncharacterized protein	Triticum turgidum subsp. durum (Durum wheat) (Triticum durum)
G9AYK6	LMW-i glutenin subunit	Triticum turgidum subsp. durum (Durum wheat) (Triticum durum)
A0A446JGE5	AAI domain-containing protein	Triticum turgidum subsp. durum (Durum wheat) (Triticum durum)
A0A446V2I6	AAI domain-containing protein	Triticum turgidum subsp. durum (Durum wheat) (Triticum durum)
K4N1X7	HMW glutenin	Triticum turgidum subsp. durum (Durum wheat) (Triticum durum)
A0A0E3Z7L9	Alpha-gliadin (Fragment)	Triticum macha
A0A0E3Z5C7	Alpha-gliadin (Fragment)	Triticum macha
A0A0E3Z7L3	Alpha-gliadin (Fragment)	Triticum macha
A0A0E3UQW9	Alpha-gliadin (Fragment)	Triticum macha
A0A0E3URA4	Alpha-gliadin (Fragment)	Triticum macha
D0ES20	Low molecular weight glutenin subunit	Triticum macha
A0A0E3Z6R7	Alpha-gliadin (Fragment)	Triticum macha
B9VRH9	Gamma-gliadin	Triticum macha
A0A0E3UQW2	Alpha-gliadin (Fragment)	Triticum turgidum subsp. durum (Durum wheat) (Triticum durum)
Q84TG6	HMW glutenin subunit 1By8	Triticum turgidum subsp. durum (Durum wheat) (Triticum durum)
A0A446JG55	AAI domain-containing protein	Triticum turgidum subsp. durum (Durum wheat) (Triticum durum)
A0A446IHD6	AAI domain-containing protein	Triticum turgidum subsp. durum (Durum wheat) (Triticum durum)
A0A446IHC1	AAI domain-containing protein	Triticum turgidum subsp. durum (Durum wheat) (Triticum durum)
A0A446IHA8	AAI domain-containing protein	Triticum turgidum subsp. durum (Durum wheat) (Triticum durum)
A0A446V2H9	AAI domain-containing protein	Triticum turgidum subsp. durum (Durum wheat) (Triticum durum)
A0A446W0B4	Uncharacterized protein	Triticum turgidum subsp. durum (Durum wheat) (Triticum durum)
D5FPE4	Low-molecular-weight glutenin subunit	Triticum turgidum subsp. durum (Durum wheat) (Triticum durum)
A0A0E3Z6Q7	Alpha-gliadin (Fragment)	Triticum turgidum subsp. durum (Durum wheat) (Triticum durum)
A0A446W0C2	AAI domain-containing protein	Triticum turgidum subsp. durum (Durum wheat) (Triticum durum)
D2X6C8	Alpha-gliadin	Triticum turgidum subsp. durum (Durum wheat) (Triticum durum)
A0A446V2J7	AAI domain-containing protein	Triticum turgidum subsp. durum (Durum wheat) (Triticum durum)
D2X6C9	Alpha-gliadin	Triticum turgidum subsp. durum (Durum wheat) (Triticum durum)
A0A446W0A9	AAI domain-containing protein	Triticum turgidum subsp. durum (Durum wheat) (Triticum durum)
A0A0E3Z7K2	Alpha-gliadin (Fragment)	Triticum turgidum subsp. durum (Durum wheat) (Triticum durum)
Q6EEW4	Gamma gliadin	Triticum turgidum subsp. durum (Durum wheat) (Triticum durum)
A0A446W085	AAI domain-containing protein	Triticum turgidum subsp. durum (Durum wheat) (Triticum durum)
A0A446W1C0	AAI domain-containing protein	Triticum turgidum subsp. durum (Durum wheat) (Triticum durum)
A0A446JG43	AAI domain-containing protein	Triticum turgidum subsp. durum (Durum wheat) (Triticum durum)
A0A0E3Z5Z6	Alpha-gliadin (Fragment)	Triticum turgidum subsp. durum (Durum wheat) (Triticum durum)
A0A0E3UR98	Alpha-gliadin (Fragment)	Triticum turgidum subsp. durum (Durum wheat) (Triticum durum)
A0A446V2M4	AAI domain-containing protein	Triticum turgidum subsp. durum (Durum wheat) (Triticum durum)
A0A446JG88	AAI domain-containing protein	Triticum turgidum subsp. durum (Durum wheat) (Triticum durum)
A0A0E3UQW6	Alpha-gliadin (Fragment)	Triticum macha
A0A0E3Z601	Alpha-gliadin (Fragment)	Triticum macha
A0A0E3URB3	Alpha-gliadin (Fragment)	Triticum macha
A0A0E3Z568	Alpha-gliadin (Fragment)	Triticum macha
A0A0E3Z587	Alpha-gliadin (Fragment)	Triticum macha
A0A0E3UQX1	Alpha-gliadin (Fragment)	Triticum macha
A0A0E3URB1	Alpha-gliadin (Fragment)	Triticum macha
D2X6D8	Alpha-gliadin	Triticum turgidum subsp. durum (Durum wheat) (Triticum durum)
A0A446V2N5	AAI domain-containing protein	Triticum turgidum subsp. durum (Durum wheat) (Triticum durum)
A0A0E3UQW7	Alpha-gliadin (Fragment)	Triticum macha
D2X6D0	Alpha-gliadin	Triticum turgidum subsp. durum (Durum wheat) (Triticum durum)
A0A446V2P1	AAI domain-containing protein	Triticum turgidum subsp. durum (Durum wheat) (Triticum durum)
A0A446V2J2	AAI domain-containing protein	Triticum turgidum subsp. durum (Durum wheat) (Triticum durum)
A0A446V2I9	AAI domain-containing protein	Triticum turgidum subsp. durum (Durum wheat) (Triticum durum)
D2X6D5	Alpha-gliadin	Triticum turgidum subsp. durum (Durum wheat) (Triticum durum)
A0A446IHE6	AAI domain-containing protein	Triticum turgidum subsp. durum (Durum wheat) (Triticum durum)
A0A446JG61	AAI domain-containing protein	Triticum turgidum subsp. durum (Durum wheat) (Triticum durum)
A0A446V2Q9	AAI domain-containing protein	Triticum turgidum subsp. durum (Durum wheat) (Triticum durum)
A0A446IHB5	AAI domain-containing protein	Triticum turgidum subsp. durum (Durum wheat) (Triticum durum)
Q9XGF0	Low molecular weight glutenin subunit (Fragment)	Triticum turgidum subsp. durum (Durum wheat) (Triticum durum)
A0A446W0A6	AAI domain-containing protein	Triticum turgidum subsp. durum (Durum wheat) (Triticum durum)
A0A446W0C1	AAI domain-containing protein	Triticum turgidum subsp. durum (Durum wheat) (Triticum durum)
A0A446JG74	AAI domain-containing protein	Triticum turgidum subsp. durum (Durum wheat) (Triticum durum)
A0A446W089	AAI domain-containing protein	Triticum turgidum subsp. durum (Durum wheat) (Triticum durum)
A0A446W0A3	AAI domain-containing protein	Triticum turgidum subsp. durum (Durum wheat) (Triticum durum)
Q2V5Z6	Alpha-gliadin protein	Triticum turgidum subsp. durum (Durum wheat) (Triticum durum)
A0A446W0C7	AAI domain-containing protein	Triticum turgidum subsp. durum (Durum wheat) (Triticum durum)
Q84M19	Gamma gliadin (Fragment)	Triticum turgidum subsp. durum (Durum wheat) (Triticum durum)
A0A446W0G6	AAI domain-containing protein	Triticum turgidum subsp. durum (Durum wheat) (Triticum durum)
A0A0E3Z7K7	Alpha-gliadin (Fragment)	Triticum macha
B9VUV5	Low molecular weight glutenin subunit	Triticum macha
A0A0E3Z590	Alpha-gliadin (Fragment)	Triticum macha
A0A0E3URA0	Alpha-gliadin (Fragment)	Triticum macha
A0A0E3UQW8	Alpha-gliadin (Fragment)	Triticum macha
A0A0E3Z5C0	Alpha-gliadin (Fragment)	Triticum macha
D5FPE1	Low-molecular-weight glutenin subunit	Triticum turgidum subsp. durum (Durum wheat) (Triticum durum)
A0A446IHE3	AAI domain-containing protein	Triticum turgidum subsp. durum (Durum wheat) (Triticum durum)
A0A446IHF4	AAI domain-containing protein	Triticum turgidum subsp. durum (Durum wheat) (Triticum durum)
A0A446V2K9	AAI domain-containing protein	Triticum turgidum subsp. durum (Durum wheat) (Triticum durum)
A0A446JG84	AAI domain-containing protein	Triticum turgidum subsp. durum (Durum wheat) (Triticum durum)
A0A446IHC3	AAI domain-containing protein	Triticum turgidum subsp. durum (Durum wheat) (Triticum durum)
A0A446IHD7	AAI domain-containing protein	Triticum turgidum subsp. durum (Durum wheat) (Triticum durum)
A0A0E3Z7J9	Alpha-gliadin (Fragment)	Triticum turgidum subsp. durum (Durum wheat) (Triticum durum)
Q9XGE9	Low molecular weight glutenin subunit (Fragment)	Triticum turgidum subsp. durum (Durum wheat) (Triticum durum)
A0A446W0B9	AAI domain-containing protein	Triticum turgidum subsp. durum (Durum wheat) (Triticum durum)
A0A446W093	AAI domain-containing protein	Triticum turgidum subsp. durum (Durum wheat) (Triticum durum)
A0A446V2K7	AAI domain-containing protein	Triticum turgidum subsp. durum (Durum wheat) (Triticum durum)
A0A446IHK0	AAI domain-containing protein	Triticum turgidum subsp. durum (Durum wheat) (Triticum durum)
A0A446V2M9	AAI domain-containing protein	Triticum turgidum subsp. durum (Durum wheat) (Triticum durum)
A0A446W095	AAI domain-containing protein	Triticum turgidum subsp. durum (Durum wheat) (Triticum durum)
A0A446W0A5	AAI domain-containing protein	Triticum turgidum subsp. durum (Durum wheat) (Triticum durum)
A0A446V2P0	AAI domain-containing protein	Triticum turgidum subsp. durum (Durum wheat) (Triticum durum)
A0A0E3Z552	Alpha-gliadin (Fragment)	Triticum turgidum subsp. durum (Durum wheat) (Triticum durum)
A0A446V2K2	AAI domain-containing protein	Triticum turgidum subsp. durum (Durum wheat) (Triticum durum)
A0A2L1K3K6	High molecular weight glutenin (Fragment)	Triticum turgidum subsp. durum (Durum wheat) (Triticum durum)
A0A446JGQ5	AAI domain-containing protein	Triticum turgidum subsp. durum (Durum wheat) (Triticum durum)
D2X6D4	Alpha-gliadin	Triticum turgidum subsp. durum (Durum wheat) (Triticum durum)
Q84NE4	LMW-glutenin	Triticum turgidum subsp. durum (Durum wheat) (Triticum durum)
A0A446W0B5	AAI domain-containing protein	Triticum turgidum subsp. durum (Durum wheat) (Triticum durum)
A0A446V2J9	Uncharacterized protein	Triticum turgidum subsp. durum (Durum wheat) (Triticum durum)
A0A0E4G9A4	High molecular weight glutenin subunit	Triticum turgidum subsp. durum (Durum wheat) (Triticum durum)
A0A446IHD2	AAI domain-containing protein	Triticum turgidum subsp. durum (Durum wheat) (Triticum durum)
A0A446V2K5	AAI domain-containing protein	Triticum turgidum subsp. durum (Durum wheat) (Triticum durum)
A0A446JGA9	AAI domain-containing protein	Triticum turgidum subsp. durum (Durum wheat) (Triticum durum)
Q6EEW5	Gamma gliadin	Triticum turgidum subsp. durum (Durum wheat) (Triticum durum)
A0A446W1F6	AAI domain-containing protein	Triticum turgidum subsp. durum (Durum wheat) (Triticum durum)
A0A0E3Z563	Alpha-gliadin (Fragment)	Triticum turgidum subsp. durum (Durum wheat) (Triticum durum)
Q5NDA5	Alpha-gliadin	Triticum turgidum subsp. durum (Durum wheat) (Triticum durum)
A0A446V2M7	Uncharacterized protein	Triticum turgidum subsp. durum (Durum wheat) (Triticum durum)
A0A446W1C2	AAI domain-containing protein	Triticum turgidum subsp. durum (Durum wheat) (Triticum durum)
A0A0E3UQX0	Alpha-gliadin (Fragment)	Triticum macha
A0A446W1J4	AAI domain-containing protein	Triticum turgidum subsp. durum (Durum wheat) (Triticum durum)
A0A446W0C8	AAI domain-containing protein	Triticum turgidum subsp. durum (Durum wheat) (Triticum durum)
O49958	Low molecular weight glutenin subunit (Fragment)	Triticum turgidum subsp. durum (Durum wheat) (Triticum durum)
A0A446W0E7	AAI domain-containing protein	Triticum turgidum subsp. durum (Durum wheat) (Triticum durum)
A0A0E3UQW4	Alpha-gliadin (Fragment)	Triticum turgidum subsp. durum (Durum wheat) (Triticum durum)
A0A446IHC5	AAI domain-containing protein	Triticum turgidum subsp. durum (Durum wheat) (Triticum durum)
A0A446IHF7	AAI domain-containing protein	Triticum turgidum subsp. durum (Durum wheat) (Triticum durum)
A0A446V2L5	AAI domain-containing protein	Triticum turgidum subsp. durum (Durum wheat) (Triticum durum)
A0A446V2H3	AAI domain-containing protein	Triticum turgidum subsp. durum (Durum wheat) (Triticum durum)
A0A446IHE5	AAI domain-containing protein	Triticum turgidum subsp. durum (Durum wheat) (Triticum durum)
A0A446JG99	AAI domain-containing protein	Triticum turgidum subsp. durum (Durum wheat) (Triticum durum)
A0A446W0D7	AAI domain-containing protein	Triticum turgidum subsp. durum (Durum wheat) (Triticum durum)
A0A446W1H7	AAI domain-containing protein	Triticum turgidum subsp. durum (Durum wheat) (Triticum durum)
A0A446W1P8	Uncharacterized protein	Triticum turgidum subsp. durum (Durum wheat) (Triticum durum)
Q9FEQ2	Low molecular weight glutenin subunit (Fragment)	Triticum turgidum subsp. durum (Durum wheat) (Triticum durum)
Q2V5Z7	Alpha-gliadin protein	Triticum turgidum subsp. durum (Durum wheat) (Triticum durum)
A0A446V2L8	AAI domain-containing protein	Triticum turgidum subsp. durum (Durum wheat) (Triticum durum)
A0A446W1F2	AAI domain-containing protein	Triticum turgidum subsp. durum (Durum wheat) (Triticum durum)
A0A446IHC0	AAI domain-containing protein	Triticum turgidum subsp. durum (Durum wheat) (Triticum durum)
A0A446IHC7	AAI domain-containing protein	Triticum turgidum subsp. durum (Durum wheat) (Triticum durum)
A0A0E3UR95	Alpha-gliadin (Fragment)	Triticum turgidum subsp. durum (Durum wheat) (Triticum durum)
A0A446W0A1	AAI domain-containing protein	Triticum turgidum subsp. durum (Durum wheat) (Triticum durum)
A0A446IHK8	AAI domain-containing protein	Triticum turgidum subsp. durum (Durum wheat) (Triticum durum)
A0A446V2J5	AAI domain-containing protein	Triticum turgidum subsp. durum (Durum wheat) (Triticum durum)
A0A0E3Z5Z1	Alpha-gliadin (Fragment)	Triticum turgidum subsp. durum (Durum wheat) (Triticum durum)
A0A446V2N0	AAI domain-containing protein	Triticum turgidum subsp. durum (Durum wheat) (Triticum durum)
A0A446IHD9	AAI domain-containing protein	Triticum turgidum subsp. durum (Durum wheat) (Triticum durum)
D2X6D2	Alpha-gliadin	Triticum turgidum subsp. durum (Durum wheat) (Triticum durum)
Q6EEW3	Gamma gliadin	Triticum turgidum subsp. durum (Durum wheat) (Triticum durum)
A0A2P1BXV0	Low molecular weight glutenin subunit BP4-22	Triticum turgidum subsp. durum (Durum wheat) (Triticum durum)
A0A446W0H6	Uncharacterized protein	Triticum turgidum subsp. durum (Durum wheat) (Triticum durum)
A0A446IHF3	AAI domain-containing protein	Triticum turgidum subsp. durum (Durum wheat) (Triticum durum)
A0A446V2L0	Uncharacterized protein	Triticum turgidum subsp. durum (Durum wheat) (Triticum durum)
A0A0E3Z6Q1	Alpha-gliadin (Fragment)	Triticum turgidum subsp. durum (Durum wheat) (Triticum durum)
A0A446IHB3	AAI domain-containing protein	Triticum turgidum subsp. durum (Durum wheat) (Triticum durum)
A0A446W1C4	AAI domain-containing protein	Triticum turgidum subsp. durum (Durum wheat) (Triticum durum)
A0A446W0J7	AAI domain-containing protein	Triticum turgidum subsp. durum (Durum wheat) (Triticum durum)
A0A446W096	AAI domain-containing protein	Triticum turgidum subsp. durum (Durum wheat) (Triticum durum)
A0A446JG83	AAI domain-containing protein	Triticum turgidum subsp. durum (Durum wheat) (Triticum durum)
A0A446W0D8	AAI domain-containing protein	Triticum turgidum subsp. durum (Durum wheat) (Triticum durum)
A0A0E3Z5B6	Alpha-gliadin (Fragment)	Triticum turgidum subsp. durum (Durum wheat) (Triticum durum)
A0A446W0B2	AAI domain-containing protein	Triticum turgidum subsp. durum (Durum wheat) (Triticum durum)
D2X6D9	Alpha-gliadin	Triticum turgidum subsp. durum (Durum wheat) (Triticum durum)
A0A446V2I3	AAI domain-containing protein	Triticum turgidum subsp. durum (Durum wheat) (Triticum durum)
A0A0E3Z5B3	Alpha-gliadin (Fragment)	Triticum turgidum subsp. durum (Durum wheat) (Triticum durum)
Q41602	Gamma gliadin (Fragment)	Triticum turgidum subsp. durum (Durum wheat) (Triticum durum)
A0A0E3UQW5	Alpha-gliadin (Fragment)	Triticum turgidum subsp. durum (Durum wheat) (Triticum durum)
A0A446IHJ1	AAI domain-containing protein	Triticum turgidum subsp. durum (Durum wheat) (Triticum durum)
A0A446V2P5	AAI domain-containing protein	Triticum turgidum subsp. durum (Durum wheat) (Triticum durum)
A0A446V2L7	AAI domain-containing protein	Triticum turgidum subsp. durum (Durum wheat) (Triticum durum)
Q8RVX0	High molecular weight glutenin subunit 1Bx20 (Fragment)	Triticum turgidum subsp. durum (Durum wheat) (Triticum durum)
A0A446W0F5	AAI domain-containing protein	Triticum turgidum subsp. durum (Durum wheat) (Triticum durum)
A0A446IHB8	AAI domain-containing protein	Triticum turgidum subsp. durum (Durum wheat) (Triticum durum)
A0A446IHH2	AAI domain-containing protein	Triticum turgidum subsp. durum (Durum wheat) (Triticum durum)
A0A446W094	AAI domain-containing protein	Triticum turgidum subsp. durum (Durum wheat) (Triticum durum)
A0A446JGF8	AAI domain-containing protein	Triticum turgidum subsp. durum (Durum wheat) (Triticum durum)
A0A446IHD5	AAI domain-containing protein	Triticum turgidum subsp. durum (Durum wheat) (Triticum durum)
A0A446V2J8	AAI domain-containing protein	Triticum turgidum subsp. durum (Durum wheat) (Triticum durum)
A0A446JG98	AAI domain-containing protein	Triticum turgidum subsp. durum (Durum wheat) (Triticum durum)
Q6EEW6	Gamma gliadin	Triticum turgidum subsp. durum (Durum wheat) (Triticum durum)
A0A446W0L8	Uncharacterized protein	Triticum turgidum subsp. durum (Durum wheat) (Triticum durum)
A0A446JG85	AAI domain-containing protein	Triticum turgidum subsp. durum (Durum wheat) (Triticum durum)
A0A446W1D6	AAI domain-containing protein	Triticum turgidum subsp. durum (Durum wheat) (Triticum durum)
A0A0E3UR97	Alpha-gliadin (Fragment)	Triticum turgidum subsp. durum (Durum wheat) (Triticum durum)
A0A446JGQ8	AAI domain-containing protein	Triticum turgidum subsp. durum (Durum wheat) (Triticum durum)
A0A446W0K7	AAI domain-containing protein	Triticum turgidum subsp. durum (Durum wheat) (Triticum durum)
D2X6D1	Alpha-gliadin	Triticum turgidum subsp. durum (Durum wheat) (Triticum durum)
A0A446W087	AAI domain-containing protein	Triticum turgidum subsp. durum (Durum wheat) (Triticum durum)
A0A446W099	AAI domain-containing protein	Triticum turgidum subsp. durum (Durum wheat) (Triticum durum)
A0A446IHD8	AAI domain-containing protein	Triticum turgidum subsp. durum (Durum wheat) (Triticum durum)
Q19MN2	Low-molecular-weight glutenin subunit Glu-A3 (Fragment)	Triticum aestivum (Wheat)
L7R5A3	Gamma-gliadin	Triticum aestivum (Wheat)
A0A4D6K3Q4	Gamma gliadin storage protein	Triticum aestivum (Wheat)
B6UKN4	Gamma-gliadin	Triticum aestivum (Wheat)
A0A2P1H6A2	Alpha-gliadin	Triticum aestivum (Wheat)
A0A7D5BHS3	Low-molecular-weight glutenin subunit	Triticum aestivum (Wheat)
A0A1G4P1S9	HMW glutenin y-type subunit 1Ay21	Triticum aestivum (Wheat)
Q6RX93	HMW glutenin subunit	Triticum aestivum (Wheat)
A0A1U9XLB3	Low-molecular-weight glutenin subunit	Triticum aestivum (Wheat)
A0A0K2QJU7	Alpha/beta-gliadin	Triticum aestivum (Wheat)
A0A165B8S1	High molecular weight glutenin subunit Dy10-m328SF	Triticum aestivum (Wheat)
Q599I0	HMW subunit of glutenin 1Dx2.2* (Fragment)	Triticum aestivum (Wheat)
A0A4D6Q642	Gamma-gliadin	Triticum aestivum (Wheat)
A0A1K0IT13	Alpha-gliadin	Triticum aestivum (Wheat)
K7XED9	Low molecular weight glutenin subunit	Triticum aestivum (Wheat)
D0EVP2	LMW-m glutenin subunit	Triticum aestivum (Wheat)
B8Y0L6	Low-molecular-weight glutenin subunit	Triticum dicoccoides (Wild emmer) (Triticum turgidum subsp. dicoccoides)
A0A0E3UR66	Alpha-gliadin (Fragment)	Triticum aestivum (Wheat)
B6UKN5	Gamma-gliadin	Triticum aestivum (Wheat)
R9XV82	Gamma-gliadin	Triticum aestivum (Wheat)
B6UKM5	Gamma-gliadin	Triticum aestivum (Wheat)
I1XB41	Low molecular weight glutenin subunit (Fragment)	Triticum aestivum (Wheat)
R9XU99	Gamma-gliadin	Triticum aestivum (Wheat)
A0A3G3C4W3	Low molecular weight glutenin subunit A3-5	Triticum aestivum (Wheat)
K7X1S8	Gamma-gliadin	Triticum aestivum (Wheat)
B6UKQ8	Gamma-gliadin	Triticum aestivum (Wheat)
K7XEG5	Gamma-gliadin	Triticum aestivum (Wheat)
A0A290XYW4	Gamma-gliadin (Fragment)	Triticum aestivum (Wheat)
Q571R2	Putative omega-gliadin (Fragment)	Triticum aestivum (Wheat)
R9XW80	Alpha-gliadin	Triticum aestivum (Wheat)
E5KZS6	75k gamma secalin	Triticum aestivum (Wheat)
Q0Q5D3	Y-type HMW glutenin	Triticum aestivum (Wheat)
P94021	LMM glutenin 2 (Fragment)	Triticum aestivum (Wheat)
Q5MFP0	Low molecular weight glutenin	Triticum aestivum (Wheat)
Q6R2V1	High-molecular-weight glutenin subunit 1Dx2.1	Triticum aestivum (Wheat)
Q1KL95	1Bx high molecular weight glutenin subunit	Triticum aestivum (Wheat)
Q8W3W1	Low-molecular-weight glutenin subunit group 5 type III	Triticum aestivum (Wheat)
C4NFP8	Omega secalin	Triticum aestivum (Wheat)
K7X0I0	Alpha-gliadin	Triticum aestivum (Wheat)
A0A290XYW6	Omega-gliadin (Fragment)	Triticum aestivum (Wheat)
A0A142ESP2	High molecular weight glutenin subunit 1Ay protein	Triticum dicoccoides (Wild emmer) (Triticum turgidum subsp. dicoccoides)
A0A142ESP3	High molecular weight glutenin subunit 1Bx protein	Triticum dicoccoides (Wild emmer) (Triticum turgidum subsp. dicoccoides)
R9XT35	LMW-GS	Triticum aestivum (Wheat)
K7X0M3	Alpha-gliadin	Triticum aestivum (Wheat)
R9XT50	LMW-GS	Triticum aestivum (Wheat)
A0A0K2QJD3	Alpha/beta-gliadin	Triticum aestivum (Wheat)
E5KZU1	75k gamma secalin	Triticum aestivum (Wheat)
R9XUP2	Alpha-gliadin	Triticum aestivum (Wheat)
Q5MFG8	Low molecular weight glutenin	Triticum aestivum (Wheat)
X5D5A6	HMW glutenin (Fragment)	Triticum aestivum (Wheat)
A0A290XZ51	Gamma-gliadin (Fragment)	Triticum aestivum (Wheat)
A0A455QRK2	Alpha-gliadin (Fragment)	Triticum aestivum (Wheat)
A0A4D6K2W9	Gamma gliadin storage protein	Triticum aestivum (Wheat)
Q52JL3	HMW glutenin subunit	Triticum aestivum (Wheat)
C1KDF8	Putative omega secalin	Triticum aestivum (Wheat)
B6DQB2	Gamma-gliadin (Fragment)	Triticum aestivum (Wheat)
K7XR94	Alpha-gliadin	Triticum aestivum (Wheat)
A0A1K0ITF2	Alpha-gliadin	Triticum aestivum (Wheat)
A0A0K2QJJ1	Pseudo alpha/beta-gliadin	Triticum aestivum (Wheat)
Q38LF5	HMW glutenin protein Dx5 (Fragment)	Triticum aestivum (Wheat)
K7XRH9	Gamma-gliadin	Triticum aestivum (Wheat)
Q8W3X3	Low-molecular-weight glutenin subunit group 3 type II (Fragment)	Triticum aestivum (Wheat)
J7HT14	Alpha-gliadin	Triticum aestivum (Wheat)
D3U323	Low molecular weight glutenin subunit D3-7	Triticum aestivum (Wheat)
H6VLP6	Alpha-gliadin	Triticum aestivum (Wheat)
Q5MFH2	Low molecular weight glutenin	Triticum aestivum (Wheat)
B6DQB9	Gamma-gliadin	Triticum aestivum (Wheat)
V9P7D6	LMW-m glutenin subunit 32 (Fragment)	Triticum aestivum (Wheat)
R9XUX4	LMW-GS	Triticum aestivum (Wheat)
A0A059UHD1	High molecular weight glutenin subunit 1Ax1	Triticum aestivum (Wheat)
A0A1D8V7E5	High molecular weight glutenin subunit	Triticum aestivum (Wheat)
A0A0E3Z7R8	Alpha-gliadin (Fragment)	Triticum monococcum subsp. monococcum
A0A0E3Z5F3	Alpha-gliadin (Fragment)	Triticum monococcum subsp. monococcum
A0A411HB10	High molecular weight glutenin subunit 1Ax protein	Triticum dicoccoides (Wild emmer) (Triticum turgidum subsp. dicoccoides)
C3VN74	Low molecular weight glutenin	Triticum aestivum (Wheat)
A0A1K0ISY9	Alpha-gliadin	Triticum aestivum (Wheat)
Q5MFJ0	Low molecular weight glutenin	Triticum aestivum (Wheat)
Q5MFQ1	Low molecular weight glutenin	Triticum aestivum (Wheat)
A0A1K0ISZ7	Alpha-gliadin	Triticum aestivum (Wheat)
Q8W3U9	Low-molecular-weight glutenin subunit group 12 type VI	Triticum aestivum (Wheat)
R9XV34	Alpha-gliadin	Triticum aestivum (Wheat)
G3F3Z1	LMW-m glutenin subunit 9	Triticum aestivum (Wheat)
D0IQ05	High-molecular-weight glutenin Dx5	Triticum aestivum (Wheat)
A0A0E3UR70	Alpha-gliadin (Fragment)	Triticum aestivum (Wheat)
A0A0K2QJ88	Alpha/beta-gliadin	Triticum aestivum (Wheat)
Q5MFJ6	Low molecular weight glutenin	Triticum aestivum (Wheat)
A0A2R3C1P3	Low molecular weight glutenin subunit P-14	Triticum aestivum (Wheat)
A0A7D5CN18	Low-molecular-weight glutenin subunit	Triticum aestivum (Wheat)
Q5MFK6	Low molecular weight glutenin	Triticum aestivum (Wheat)
A0A068F6Z7	Low molecular weight glutenin	Triticum dicoccoides (Wild emmer) (Triticum turgidum subsp. dicoccoides)
A0A068F8R1	Low molecular weight glutenin	Triticum dicoccoides (Wild emmer) (Triticum turgidum subsp. dicoccoides)
A0A068F6W1	HMW-GS protein	Triticum dicoccoides (Wild emmer) (Triticum turgidum subsp. dicoccoides)
A0A0S2GJS3	Low-molecular-weight glutenin subunit	Triticum aestivum (Wheat)
D3UAL8	Low molecular weight glutenin subunit B3-3 (Fragment)	Triticum aestivum (Wheat)
A0A7D4XY91	Low-molecular-weight glutenin subunit	Triticum aestivum (Wheat)
Q8W3X5	Low-molecular-weight glutenin subunit group 2 type I	Triticum aestivum (Wheat)
C0KEH9	Omega-gliadin (Fragment)	Triticum aestivum (Wheat)
B3EY91	LMWGS1	Triticum aestivum (Wheat)
Q5MFK9	Low molecular weight glutenin	Triticum aestivum (Wheat)
A0A7D4XLZ8	Low-molecular-weight glutenin subunit	Triticum aestivum (Wheat)
R9XW87	Alpha-gliadin	Triticum aestivum (Wheat)
Q30DX2	Gamma-gliadin/LMW-glutenin chimera Ch7 (Fragment)	Triticum aestivum (Wheat)
Q8L6B5	Gamma gliadin	Triticum aestivum (Wheat)
A0A3B6U5Z4	Uncharacterized protein	Triticum aestivum (Wheat)
Q9FS77	Gamma-gliadin (Fragment)	Triticum aestivum (Wheat)
A0A0K2QJJ9	Alpha/beta-gliadin	Triticum aestivum (Wheat)
B6DQB7	Gamma-gliadin	Triticum aestivum (Wheat)
A0A0X9BSF8	High molecular weight glutenin subunit	Triticum aestivum (Wheat)
A0A3G3C4I0	Low molecular weight glutenin subunit A3-2	Triticum aestivum (Wheat)
A0A068FDL7	HMW-GS protein	Triticum dicoccoides (Wild emmer) (Triticum turgidum subsp. dicoccoides)
A0A0M4FIM6	High molecular weight glutenin	Triticum monococcum subsp. monococcum
Q2PQJ7	Low molecular weight glutenin subunit LMW-Di31	Triticum dicoccoides (Wild emmer) (Triticum turgidum subsp. dicoccoides)
A5JSA6	Alpha-gliadin	Triticum aestivum (Wheat)
F8SGP0	Low-molecular-weight glutenin subunit	Triticum aestivum (Wheat)
E5KZR6	75k gamma secalin	Triticum aestivum (Wheat)
A0A0K2QJ89	Pseudo alpha/beta-gliadin	Triticum aestivum (Wheat)
A0A4D6QBP5	Gamma-gliadin	Triticum aestivum (Wheat)
A0A0E3Z5W4	Alpha-gliadin (Fragment)	Triticum aestivum (Wheat)
R9XUS6	Gamma-gliadin	Triticum aestivum (Wheat)
K7XRB5	Alpha-gliadin	Triticum aestivum (Wheat)
A0A060AER5	High-molecular-weigh glutenin subunit 1By15	Triticum aestivum (Wheat)
R9XUN1	Alpha-gliadin	Triticum aestivum (Wheat)
E5KZT3	75k gamma secalin	Triticum aestivum (Wheat)
R9XUC3	Gamma-gliadin	Triticum aestivum (Wheat)
A0A290XYW9	Gamma-gliadin (Fragment)	Triticum aestivum (Wheat)
F6KV47	Gamma gliadin	Triticum aestivum (Wheat)
B6DQB4	Gamma-gliadin	Triticum aestivum (Wheat)
A0A290XYZ0	Gamma-gliadin (Fragment)	Triticum aestivum (Wheat)
H6VLP8	LMW-GS (Fragment)	Triticum aestivum (Wheat)
E5KZR3	75k gamma secalin	Triticum aestivum (Wheat)
A0A7D5BHT4	Low-molecular-weight glutenin subunit	Triticum aestivum (Wheat)
V9P6D0	LMW-m glutenin subunit 15 (Fragment)	Triticum aestivum (Wheat)
A0A142ESP4	High molecular weight glutenin subunit 1Ay protein	Triticum dicoccoides (Wild emmer) (Triticum turgidum subsp. dicoccoides)
A0A068F7S3	Low molecular weight glutenin	Triticum dicoccoides (Wild emmer) (Triticum turgidum subsp. dicoccoides)
I0CCC8	Alpha-gliadin	Triticum dicoccoides (Wild emmer) (Triticum turgidum subsp. dicoccoides)
C1KDF9	Putative omega secalin	Triticum aestivum (Wheat)
R9XUH5	LMW-GS	Triticum aestivum (Wheat)
V9P7D7	LMW-i glutenin subunit 37	Triticum aestivum (Wheat)
Q0PW08	Low molecular weight glutenin subunit K2	Triticum aestivum (Wheat)
R4V9J2	Gliadin	Triticum aestivum (Wheat)
R9XV74	Gamma-gliadin	Triticum aestivum (Wheat)
F6LNM9	HMW glutenin subunit Bx17 (Fragment)	Triticum aestivum (Wheat)
Q8H0K9	HMW glutenin (Fragment)	Triticum aestivum (Wheat)
R4JBF1	Low-molecular-weight glutenin subunit (Fragment)	Triticum aestivum (Wheat)
R9XUR0	Gamma-gliadin	Triticum aestivum (Wheat)
A0A0K0VHI4	Alpha-gliadin PSQ2 (Fragment)	Triticum aestivum (Wheat)
Q306F8	Alpha-gliadin Gli2-CN16-14	Triticum aestivum (Wheat)
E5KZT9	75k gamma secalin	Triticum aestivum (Wheat)
I3XHQ3	Low molecular weight glutenin subunit LMW-11	Triticum aestivum (Wheat)
B6DQB5	Gamma-gliadin	Triticum aestivum (Wheat)
R9XW91	Alpha-gliadin	Triticum aestivum (Wheat)
A0A1D8V7C1	High molecular weight glutenin subunit	Triticum aestivum (Wheat)
B2BZD2	LMW-m glutenin subunit 0877L13-M	Triticum aestivum (Wheat)
R9XUY1	Omega-gliadin	Triticum aestivum (Wheat)
Q9M4L6	Alpha-gliadin	Triticum aestivum (Wheat)
Q41529	Alpha-gliadin storage protein	Triticum aestivum (Wheat)
J7HWD7	Alpha-gliadin	Triticum aestivum (Wheat)
Q9M4L5	Gamma-gliadin	Triticum aestivum (Wheat)
B6UKK8	Gamma-gliadin	Triticum dicoccoides (Wild emmer) (Triticum turgidum subsp. dicoccoides)
Q7DM83	Low-molecular-weight glutenin storage protein (Fragment)	Triticum aestivum (Wheat)
A0A1K0J4S9	Alpha-gliadin	Triticum aestivum (Wheat)
U5U9P7	Omega-gliadin	Triticum aestivum (Wheat)
U5U6M7	Gamma-gliadin	Triticum aestivum (Wheat)
K7WV53	Alpha-gliadin	Triticum aestivum (Wheat)
U5U6P1	Gamma-gliadin	Triticum aestivum (Wheat)
A0A0K2QJ98	Alpha/beta-gliadin	Triticum aestivum (Wheat)
A0A1K0J4V2	Alpha-gliadin	Triticum aestivum (Wheat)
D3U328	Low molecular weight glutenin subunit D3-3	Triticum aestivum (Wheat)
A0A023WHE7	Alpha-gliadin	Triticum aestivum (Wheat)
A0A060N0C7	Low molecular weight glutenin subunit (Fragment)	Triticum aestivum (Wheat)
A0A4D6Q634	Gamma-gliadin	Triticum aestivum (Wheat)
K7XR49	Alpha-gliadin	Triticum aestivum (Wheat)
A0A5B9Y2C8	Gamma-gliadin	Triticum aestivum (Wheat)
K7XEB0	Alpha-gliadin	Triticum aestivum (Wheat)
B6UKN8	Gamma-gliadin	Triticum aestivum (Wheat)
C0SUC3	High-molecular-weight glutenin subunit x5	Triticum aestivum (Wheat)
A0A3B6U5I1	AAI domain-containing protein	Triticum aestivum (Wheat)
Q5MFJ9	Low molecular weight glutenin	Triticum aestivum (Wheat)
R4JBI2	Low-molecular-weight glutenin subunit (Fragment)	Triticum aestivum (Wheat)
A0A455QSU7	Alpha-gliadin (Fragment)	Triticum aestivum (Wheat)
A0A3G3C4G7	Low molecular weight glutenin subunit A3-6	Triticum aestivum (Wheat)
R9XUM3	Alpha-gliadin	Triticum aestivum (Wheat)
A0A191UPA2	HMW-GS protein	Triticum dicoccoides (Wild emmer) (Triticum turgidum subsp. dicoccoides)
A0A0M4FGC8	High molecular weight glutenin	Triticum monococcum subsp. monococcum
U5U7C0	Gamma-gliadin	Triticum aestivum (Wheat)
R4JAT4	Low-molecular-weight glutenin subunit (Fragment)	Triticum aestivum (Wheat)
K7X1R6	Gamma-gliadin	Triticum aestivum (Wheat)
R9XU90	Alpha-gliadin	Triticum aestivum (Wheat)
R9XVB6	LMW-GS	Triticum aestivum (Wheat)
B8PSA6	High molecular weight glutenin subunit 1By15	Triticum aestivum (Wheat)
A0A159KI10	Omega-secalin	Triticum aestivum (Wheat)
R9XT17	Gamma-gliadin	Triticum aestivum (Wheat)
A0A7D5BXB5	Low-molecular-weight glutenin subunit	Triticum aestivum (Wheat)
A0A290XYS6	Omega-gliadin (Fragment)	Triticum aestivum (Wheat)
R9XUF2	LMW-GS (Fragment)	Triticum aestivum (Wheat)
Q5MFK3	Low molecular weight glutenin	Triticum aestivum (Wheat)
F8SGM4	Low-molecular-weight glutenin subunit	Triticum aestivum (Wheat)
V9TSK8	High molecular weight glutenin subunit 1By protein	Triticum dicoccoides (Wild emmer) (Triticum turgidum subsp. dicoccoides)
A5Z0T0	High molecular weight glutenin subunit 1By16	Triticum dicoccoides (Wild emmer) (Triticum turgidum subsp. dicoccoides)
A3RF25	Truncated high molecular weight glutenin subunit 1By9	Triticum aestivum subsp. yunnanense
D2DII1	Low-molecular-weight glutenin subunit	Triticum aestivum (Wheat)
K7XRI7	Gamma-gliadin	Triticum aestivum (Wheat)
J7I026	Alpha-gliadin	Triticum aestivum (Wheat)
Q94G96	Gamma-gliadin	Triticum aestivum (Wheat)
A0A0K2QJT3	Alpha/beta-gliadin	Triticum aestivum (Wheat)
A0A7D4XSE8	Low-molecular-weight glutenin subunit	Triticum aestivum (Wheat)
K7X0Y6	Gamma-gliadin	Triticum aestivum (Wheat)
A0A1U9XL81	Low-molecular-weight glutenin subunit	Triticum aestivum (Wheat)
C1KDF6	Putative omega secalin	Triticum aestivum (Wheat)
Q41530	Alpha-gliadin storage protein	Triticum aestivum (Wheat)
C1KFY3	Putative omega secalin	Triticum aestivum (Wheat)
L7R918	Gamma-gliadin	Triticum aestivum (Wheat)
U6BEQ9	Low-molecular-weight glutenin subunit (Fragment)	Triticum aestivum (Wheat)
A0A290XZ27	Gamma-gliadin (Fragment)	Triticum aestivum (Wheat)
I3RTU0	Low-molecular-weight glutenin subunit	Triticum aestivum (Wheat)
F2X0K8	Gama-gliadin	Triticum aestivum (Wheat)
C1KDG4	Putative omega secalin	Triticum aestivum (Wheat)
K0I5W1	LMW glutenin	Triticum aestivum (Wheat)
A0A159KHW3	Omega-secalin	Triticum aestivum (Wheat)
Q8W3X0	Low-molecular-weight glutenin subunit group 3 type II (Fragment)	Triticum aestivum (Wheat)
R9XUB9	Gamma-gliadin	Triticum aestivum (Wheat)
R9XUT2	Gamma-gliadin	Triticum aestivum (Wheat)
R9XUC7	Gamma-gliadin	Triticum aestivum (Wheat)
A0A5B9Y2N1	Gamma-gliadin	Triticum aestivum (Wheat)
W6AY13	High molecular weight glutenin subunit	Triticum aestivum (Wheat)
A0A4D6K1B8	Gamma gliadin storage protein	Triticum aestivum (Wheat)
I1XB51	Low molecular weight glutenin subunit (Fragment)	Triticum aestivum (Wheat)
A0A290XYX2	Gamma-gliadin (Fragment)	Triticum aestivum (Wheat)
R9XUA5	Gamma-gliadin	Triticum aestivum (Wheat)
C4NFQ1	Omega secalin	Triticum aestivum (Wheat)
A0A290XYX6	Gamma-gliadin (Fragment)	Triticum aestivum (Wheat)
V9P7D8	LMW-m glutenin subunit 43 (Fragment)	Triticum aestivum (Wheat)
Q6R510	HMW glutenin subunit (Fragment)	Triticum aestivum (Wheat)
A0A0E3Z527	Alpha-gliadin (Fragment)	Triticum aestivum (Wheat)
E5KZT7	75k gamma secalin	Triticum aestivum (Wheat)
R9XT13	Gamma-gliadin	Triticum aestivum (Wheat)
A0A0H4SMF2	High molecular weight glutenin subunit	Triticum aestivum (Wheat)
A0A142ESP6	High molecular weight glutenin subunit 1By protein	Triticum dicoccoides (Wild emmer) (Triticum turgidum subsp. dicoccoides)
Q5MFM9	Low molecular weight glutenin	Triticum aestivum (Wheat)
B2Y2S0	Low molecular weight glutenin subunit	Triticum aestivum (Wheat)
A0A1U9XLA9	Low-molecular-weight glutenin subunit	Triticum aestivum (Wheat)
Q94G98	Gamma-gliadin (Fragment)	Triticum aestivum (Wheat)
V9P6E8	LMW-m glutenin subunit 40	Triticum aestivum (Wheat)
A0A4D6QE82	Gamma-gliadin	Triticum aestivum (Wheat)
R9XSY2	Gamma-gliadin	Triticum aestivum (Wheat)
I3XHQ1	Low molecular weight glutenin subunit LMW-9	Triticum aestivum (Wheat)
V9P771	LMW-m glutenin subunit 18 (Fragment)	Triticum aestivum (Wheat)
A0A4D6K1B1	Gamma gliadin storage protein	Triticum aestivum (Wheat)
A0A023WGX6	Alpha-gliadin	Triticum aestivum (Wheat)
A0A0E3Z581	Alpha-gliadin (Fragment)	Triticum aestivum (Wheat)
R4JB27	Low-molecular-weight glutenin subunit (Fragment)	Triticum aestivum (Wheat)
V9P6D7	LMW-m glutenin subunit 25	Triticum aestivum (Wheat)
A0A3B6UD61	Uncharacterized protein	Triticum aestivum (Wheat)
A0A1K0K0N7	Alpha-gliadin	Triticum aestivum (Wheat)
A0A3G4ZJR3	High-molecular-weight glutenin subunit 1Bx14.1	Triticum aestivum (Wheat)
X2KWL1	Alpha-gliadin protein	Triticum aestivum (Wheat)
A0A7D5BLI2	Low-molecular-weight glutenin subunit	Triticum aestivum (Wheat)
A0A3G3C4G5	Low molecular weight glutenin subunit A3-2	Triticum aestivum (Wheat)
A0A290XYW3	Gamma-gliadin (Fragment)	Triticum aestivum (Wheat)
A0A4D6Q640	Gamma-gliadin	Triticum aestivum (Wheat)
B6DQB8	Gamma-gliadin	Triticum aestivum (Wheat)
R9XUS2	Gamma-gliadin	Triticum aestivum (Wheat)
B6UKQ1	Gamma-gliadin	Triticum aestivum (Wheat)
R9XSX7	Alpha-gliadin	Triticum aestivum (Wheat)
K7X1K5	Alpha-gliadin	Triticum aestivum (Wheat)
A0A1G4P1T5	HMW glutenin y-type subunit 1By7	Triticum aestivum (Wheat)
Q75ZV8	Low molecular weight glutenin subunit	Triticum aestivum (Wheat)
A0A1I9RW79	HMW glutenin 1Mgy	Triticum aestivum (Wheat)
I3QPG6	Low molecular weight glutenin subunit t128	Triticum aestivum (Wheat)
Q8W3W9	Low-molecular-weight glutenin subunit group 3 type II (Fragment)	Triticum aestivum (Wheat)
B6UKK9	Gamma-gliadin	Triticum dicoccoides (Wild emmer) (Triticum turgidum subsp. dicoccoides)
A7LHB2	Alpha gliadin	Triticum aestivum (Wheat)
A0A5B9Y1L6	Gamma-gliadin	Triticum aestivum (Wheat)
Q5MFL2	Low molecular weight glutenin	Triticum aestivum (Wheat)
R9XSW3	Alpha-gliadin	Triticum aestivum (Wheat)
Q6QGV8	LMW glutenin pGM107	Triticum aestivum (Wheat)
U5U6M9	Omega-gliadin	Triticum aestivum (Wheat)
A0A0E3UR75	Alpha-gliadin (Fragment)	Triticum aestivum (Wheat)
K7X1F1	Alpha-gliadin	Triticum aestivum (Wheat)
R9XU74	Alpha-gliadin	Triticum aestivum (Wheat)
Q8W3W8	Low-molecular-weight glutenin subunit group 3 type II (Fragment)	Triticum aestivum (Wheat)
K7XEG0	Gamma-gliadin	Triticum aestivum (Wheat)
E5KZT8	75k gamma secalin	Triticum aestivum (Wheat)
R4JB52	Low-molecular-weight glutenin subunit (Fragment)	Triticum aestivum (Wheat)
Q8H0L0	HMW glutenin (Fragment)	Triticum aestivum (Wheat)
R9XW98	Gamma-gliadin	Triticum aestivum (Wheat)
J7I030	Alpha-gliadin	Triticum aestivum (Wheat)
R9XU85	Alpha-gliadin	Triticum aestivum (Wheat)
Q03872	High molecular weight glutenin subunit 1Ax1	Triticum aestivum (Wheat)
V9P7D0	LMW-m glutenin subunit 2	Triticum aestivum (Wheat)
A0A4D6Q702	Gamma-gliadin	Triticum aestivum (Wheat)
B3EY89	LMWGS1	Triticum aestivum (Wheat)
A0A4D6Q6T6	Gamma-gliadin	Triticum aestivum (Wheat)
A0A068F7N6	HMW-GS protein	Triticum dicoccoides (Wild emmer) (Triticum turgidum subsp. dicoccoides)
V9TRL3	High molecular weight glutenin subunit 1Dy protein	Triticum aestivum (Wheat)
A0A0E3Z516	Alpha-gliadin (Fragment)	Triticum aestivum (Wheat)
D0ES81	Gamma gliadin	Triticum aestivum (Wheat)
A0A0E3UQV3	Alpha-gliadin (Fragment)	Triticum aestivum (Wheat)
A0A4D6Q669	Gamma-gliadin	Triticum aestivum (Wheat)
A0A290XZ30	Gamma-gliadin (Fragment)	Triticum aestivum (Wheat)
D0ES80	Gamma gliadin	Triticum aestivum (Wheat)
U5UA50	Gamma-gliadin	Triticum aestivum (Wheat)
A7LHB6	Alpha gliadin (Fragment)	Triticum aestivum (Wheat)
H9A6C0	Gamma-gliadin	Triticum aestivum (Wheat)
C4NFP9	Omega secalin	Triticum aestivum (Wheat)
F2X0K9	Gama-gliadin	Triticum aestivum (Wheat)
X2JC81	Low-molecular-weight glutenin subunit Glu-B3 (Fragment)	Triticum aestivum (Wheat)
A0A068FDM1	Low molecular weight glutenin	Triticum dicoccoides (Wild emmer) (Triticum turgidum subsp. dicoccoides)
A0A0M4FY46	High molecular weight glutenin	Triticum monococcum subsp. monococcum
Q9M4M5	Alpha-gliadin	Triticum aestivum (Wheat)
R9XWA1	Gamma-gliadin	Triticum aestivum (Wheat)
A0A7D5C0C0	Low-molecular-weight glutenin subunit	Triticum aestivum (Wheat)
A0A4D6K4X0	Gamma gliadin storage protein	Triticum aestivum (Wheat)
A0A0X9BZV4	High molecular weight glutenin subunit	Triticum aestivum (Wheat)
R9XWE6	LMW-GS	Triticum aestivum (Wheat)
A0A163QAZ6	Omega-secalin	Triticum aestivum (Wheat)
U5U7B7	Omega-gliadin	Triticum aestivum (Wheat)
V9P741	LMW-m glutenin subunit 14 (Fragment)	Triticum aestivum (Wheat)
A0A290XZ26	Gamma-gliadin (Fragment)	Triticum aestivum (Wheat)
G3FLC5	High-molecular-weight glutenin subunit	Triticum aestivum (Wheat)
A0A1D8V7C2	High molecular weight glutenin subunit	Triticum aestivum (Wheat)
F4YT75	Alpha-gliadin	Triticum aestivum (Wheat)
Q9M4L7	Alpha-gliadin	Triticum aestivum (Wheat)
A0A455QSW4	Alpha-gliadin (Fragment)	Triticum aestivum (Wheat)
I0IT54	Alpha/beta-gliadin	Triticum aestivum (Wheat)
Q571Q5	Putative LMW-glutenin subunit	Triticum aestivum (Wheat)
Q5MFN5	Low molecular weight glutenin (Fragment)	Triticum aestivum (Wheat)
H6VLQ0	LMW-GS (Fragment)	Triticum aestivum (Wheat)
A5JSB2	Alpha-gliadin	Triticum aestivum (Wheat)
I6UG93	Alpha-gliadin protein	Triticum dicoccoides (Wild emmer) (Triticum turgidum subsp. dicoccoides)
Q3YFI1	Alpha-type gliadin	Triticum dicoccoides (Wild emmer) (Triticum turgidum subsp. dicoccoides)
A0A068F8P4	Low molecular weight glutenin	Triticum dicoccoides (Wild emmer) (Triticum turgidum subsp. dicoccoides)
I3XHP9	Low molecular weight glutenin subunit LMW-7	Triticum aestivum (Wheat)
F5A654	Low-molecular-weight glutenin subunit (Fragment)	Triticum aestivum (Wheat)
R9YQY9	Low-molecular-weight glutenin subunit Glu-D3	Triticum aestivum (Wheat)
E5KZU8	75k gamma secalin	Triticum aestivum (Wheat)
A0A0S2GJQ6	Low-molecular-weight glutenin subunit	Triticum aestivum (Wheat)
H6VLP7	Alpha-gliadin	Triticum aestivum (Wheat)
B6UKN7	Gamma-gliadin	Triticum aestivum (Wheat)
F8SGM2	Low-molecular-weight glutenin subunit	Triticum aestivum (Wheat)
I3XHQ2	Low molecular weight glutenin subunit LMW-10	Triticum aestivum (Wheat)
A0A0E3UQV1	Alpha-gliadin (Fragment)	Triticum aestivum (Wheat)
Q5MFN6	Low molecular weight glutenin (Fragment)	Triticum aestivum (Wheat)
A0A290XZ34	Gamma-gliadin (Fragment)	Triticum aestivum (Wheat)
A0A0E3Z6L3	Alpha-gliadin (Fragment)	Triticum aestivum (Wheat)
C0KK82	Low molecular weight glutenin	Triticum aestivum (Wheat)
A0A0M5JJ57	High molecular weight glutenin	Triticum monococcum subsp. monococcum
H9B854	High-molecular-weight glutenin subunit Bx13	Triticum aestivum (Wheat)
A0A7D5BIQ7	Low-molecular-weight glutenin subunit	Triticum aestivum (Wheat)
Q5MFL6	Low molecular weight glutenin (Fragment)	Triticum aestivum (Wheat)
Q0PW09	Low molecular weight glutenin subunit K1	Triticum aestivum (Wheat)
V9P6N8	LMW-m glutenin subunit 11 (Fragment)	Triticum aestivum (Wheat)
V9P7D2	LMW-m glutenin subunit 12 (Fragment)	Triticum aestivum (Wheat)
A0A4D6Q680	Gamma-gliadin	Triticum aestivum (Wheat)
B6UKP3	Gamma-gliadin	Triticum aestivum (Wheat)
F8SGQ2	Low-molecular-weight glutenin subunit	Triticum aestivum (Wheat)
R4JDK6	Low-molecular-weight glutenin subunit (Fragment)	Triticum aestivum (Wheat)
A0A290XYT7	Omega-gliadin (Fragment)	Triticum aestivum (Wheat)
R4JB44	Low-molecular-weight glutenin subunit (Fragment)	Triticum aestivum (Wheat)
X5CHT6	HMW glutenin (Fragment)	Triticum aestivum (Wheat)
C1KDG2	Putative omega secalin	Triticum aestivum (Wheat)
Q9M4M6	Alpha-gliadin	Triticum aestivum (Wheat)
R9XUB4	Gamma-gliadin	Triticum aestivum (Wheat)
R4V1P5	Low molecular weight glutenin subunit	Triticum aestivum (Wheat)
A0A1I9RW80	HMW glutenin 1Ugx	Triticum aestivum (Wheat)
A0A4D6Q6U4	Gamma-gliadin	Triticum aestivum (Wheat)
F8SGM0	Low-molecular-weight glutenin subunit	Triticum aestivum (Wheat)
Q94G95	Gamma-gliadin (Fragment)	Triticum aestivum (Wheat)
A0A7D5BJ88	Low-molecular-weight glutenin subunit	Triticum aestivum (Wheat)
R9XWG5	LMW-GS	Triticum aestivum (Wheat)
F4YT74	Alpha-gliadin	Triticum aestivum (Wheat)
Q306F9	Alpha-gliadin Gli2-CN16-12	Triticum aestivum (Wheat)
A9Z176	Low molecular weight glutenin subunit	Triticum aestivum (Wheat)
Q8H0L4	Glutenin high molecular weight subunit (Fragment)	Triticum aestivum (Wheat)
A5JSB7	Alpha-gliadin	Triticum aestivum (Wheat)
A0A3G3C4I6	Low molecular weight glutenin subunit A3-6	Triticum aestivum (Wheat)
A0A1K0ISY1	Alpha-gliadin	Triticum aestivum (Wheat)
B6UKK2	Gamma-gliadin	Triticum dicoccoides (Wild emmer) (Triticum turgidum subsp. dicoccoides)
E4W506	HMW glutenin subunit	Triticum aestivum (Wheat)
Q8L6B2	Gamma gliadin	Triticum aestivum (Wheat)
D5FPE0	Low-molecular-weight glutenin subunit	Triticum dicoccoides (Wild emmer) (Triticum turgidum subsp. dicoccoides)
B6UKR8	Gamma-gliadin	Triticum monococcum subsp. monococcum
A0A1W6C2K0	Alpha-gliadin	Triticum aestivum (Wheat)
D2K763	LMW-m glutenin subunit (Fragment)	Triticum aestivum (Wheat)
B3EY88	LMWGS1	Triticum aestivum (Wheat)
A2IBV5	Glutenin subunit	Triticum aestivum (Wheat)
K7WV37	Alpha-gliadin	Triticum aestivum (Wheat)
A0A4D6QE74	Gamma-gliadin	Triticum aestivum (Wheat)
R9XUQ5	Gamma-gliadin	Triticum aestivum (Wheat)
G4Y3Y1	High-molecular-weight glutenin subunit Bx7.2	Triticum aestivum (Wheat)
Q0Q5D2	X-type HMW glutenin	Triticum aestivum (Wheat)
A0A0K2QJK1	Pseudo alpha/beta-gliadin	Triticum aestivum (Wheat)
I3QPH0	Low molecular weight glutenin subunit t128 (Fragment)	Triticum aestivum (Wheat)
A0A2R3C1P4	Low molecular weight glutenin subunit P-24	Triticum aestivum (Wheat)
A0A0E3UR72	Alpha-gliadin (Fragment)	Triticum aestivum (Wheat)
B6UKQ3	Gamma-gliadin	Triticum aestivum (Wheat)
A0A290XZ07	Gamma-gliadin (Fragment)	Triticum aestivum (Wheat)
A0A4D6Q7Q1	Gamma-gliadin	Triticum aestivum (Wheat)
A0A023WGG0	Alpha-gliadin	Triticum aestivum (Wheat)
B6UKN0	Gamma-gliadin	Triticum aestivum (Wheat)
A0A0E3Z521	Alpha-gliadin (Fragment)	Triticum aestivum (Wheat)
R9XWA6	Gamma-gliadin	Triticum aestivum (Wheat)
A0A0K2QJ85	Alpha/beta-gliadin	Triticum aestivum (Wheat)
F2X0K7	Gama-gliadin	Triticum aestivum (Wheat)
A0A0S2GKA3	Low-molecular-weight glutenin subunit	Triticum aestivum (Wheat)
F8SGP8	Low-molecular-weight glutenin subunit	Triticum aestivum (Wheat)
K7X1F5	Alpha-gliadin	Triticum aestivum (Wheat)
D7RFI3	LMW glutenin subunit Glu-D3 (Fragment)	Triticum aestivum (Wheat)
A0MZ38	High molecular weight glutenin subunit	Triticum aestivum (Wheat)
K7X1P3	Low molecular weight glutenin subunit	Triticum aestivum (Wheat)
F8SGP1	Low-molecular-weight glutenin subunit	Triticum aestivum (Wheat)
R9XV39	Alpha-gliadin	Triticum aestivum (Wheat)
Q5MFM7	Low molecular weight glutenin	Triticum aestivum (Wheat)
T2HRF3	High-molecular-weight glutenin subunit	Triticum aestivum (Wheat)
A0A0E3Z7H3	Alpha-gliadin (Fragment)	Triticum aestivum (Wheat)
C1KFY0	Putative omega secalin	Triticum aestivum (Wheat)
A0A1K0IT98	Alpha-gliadin	Triticum aestivum (Wheat)
A0A0S2GJR8	Low-molecular-weight glutenin subunit	Triticum aestivum (Wheat)
Q6UKZ5	HMW glutenin subunit	Triticum aestivum (Wheat)
A0A1D8V7B8	High molecular weight glutenin subunit	Triticum aestivum (Wheat)
D2DII2	Low-molecular-weight glutenin subunit	Triticum aestivum (Wheat)
B6UKM4	Gamma-gliadin	Triticum aestivum (Wheat)
A0A1D8V7B9	High molecular weight glutenin subunit	Triticum aestivum (Wheat)
E5KZU0	75k gamma secalin	Triticum aestivum (Wheat)
R9XV48	Alpha-gliadin	Triticum aestivum (Wheat)
F8SGN5	Low-molecular-weight glutenin subunit	Triticum aestivum (Wheat)
R9XV56	Gamma-gliadin	Triticum aestivum (Wheat)
R9XWC4	Gamma-gliadin	Triticum aestivum (Wheat)
I0IT61	Alpha/beta-gliadin	Triticum aestivum (Wheat)
B6UKN3	Gamma-gliadin	Triticum aestivum (Wheat)
Q5MFK7	Low molecular weight glutenin	Triticum aestivum (Wheat)
K7X1L1	Alpha-gliadin	Triticum aestivum (Wheat)
B6UKQ7	Gamma-gliadin	Triticum aestivum (Wheat)
A0A290XYX7	Gamma-gliadin (Fragment)	Triticum aestivum (Wheat)
R9XUU0	LMW-GS (Fragment)	Triticum aestivum (Wheat)
Q5MFH3	Low molecular weight glutenin	Triticum aestivum (Wheat)
M1GL80	Low-molecular-weight glutenin subunit	Triticum aestivum (Wheat)
B6UKL1	Gamma-gliadin	Triticum dicoccoides (Wild emmer) (Triticum turgidum subsp. dicoccoides)
A0A3B5XTS9	Uncharacterized protein	Triticum aestivum (Wheat)
R4JAQ0	Low-molecular-weight glutenin subunit (Fragment)	Triticum aestivum (Wheat)
R9XVC3	LMW-GS	Triticum aestivum (Wheat)
K7XE82	Alpha-gliadin	Triticum aestivum (Wheat)
D0ES84	Gamma gliadin	Triticum aestivum (Wheat)
V9P778	LMW-m glutenin subunit 33	Triticum aestivum (Wheat)
B6UKP4	Gamma-gliadin	Triticum aestivum (Wheat)
R9XVA5	LMW-GS	Triticum aestivum (Wheat)
A0A0S2GJS5	Low-molecular-weight glutenin subunit	Triticum aestivum (Wheat)
A9YSK5	High molecular weight glutenin subunit	Triticum aestivum (Wheat)
A0A290XYT1	Omega-gliadin (Fragment)	Triticum aestivum (Wheat)
D0ES82	Gamma gliadin	Triticum aestivum (Wheat)
Q9M4M3	Alpha-gliadin	Triticum aestivum (Wheat)
A0A290XYV4	Gamma-gliadin (Fragment)	Triticum aestivum (Wheat)
R9XT02	Gamma-gliadin	Triticum aestivum (Wheat)
A0A7D5BIM0	Low-molecular-weight glutenin subunit	Triticum aestivum (Wheat)
H9BFB6	Gamma-gliadin	Triticum aestivum (Wheat)
C4NFQ0	Omega secalin	Triticum aestivum (Wheat)
A0A7D5BHQ3	Low-molecular-weight glutenin subunit	Triticum aestivum (Wheat)
U5U7C7	Gamma-gliadin	Triticum aestivum (Wheat)
A0A290XYS8	Omega-gliadin (Fragment)	Triticum aestivum (Wheat)
A0A0E3Z6W6	Alpha-gliadin (Fragment)	Triticum monococcum subsp. monococcum
A0A0X9BWB0	High molecular weight glutenin subunit	Triticum dicoccoides (Wild emmer) (Triticum turgidum subsp. dicoccoides)
A4URY8	Dy-type high molecular weight subunit protein	Triticum aestivum (Wheat)
A0A2U8T924	High molecular weight glutenin subunit	Triticum aestivum (Wheat)
C3VN76	Low molecular weight glutenin	Triticum aestivum (Wheat)
A0A0K2QJE4	Pseudo alpha/beta-gliadin	Triticum aestivum (Wheat)
Q8W3W2	Low-molecular-weight glutenin subunit group 5 type III	Triticum aestivum (Wheat)
G3K725	High molecular weight glutenin subunit	Triticum aestivum (Wheat)
A9QUS3	High molecular weight glutenin subunit	Triticum aestivum (Wheat)
R9XUW9	LMW-GS	Triticum aestivum (Wheat)
U5U6M3	Gamma-gliadin	Triticum aestivum (Wheat)
Q8W3X4	Low-molecular-weight glutenin subunit group 3 type II (Fragment)	Triticum aestivum (Wheat)
B6DQB1	Gamma-gliadin (Fragment)	Triticum aestivum (Wheat)
D0ES79	Gamma gliadin	Triticum aestivum (Wheat)
A0A4D6Q9K7	Gamma-gliadin	Triticum aestivum (Wheat)
A0A4D6Q7P0	Gamma-gliadin	Triticum aestivum (Wheat)
A0A0E3UR73	Alpha-gliadin (Fragment)	Triticum aestivum (Wheat)
A0A290XYW5	Gamma-gliadin (Fragment)	Triticum aestivum (Wheat)
B2Y2S2	Low molecular weight glutenin subunit	Triticum aestivum (Wheat)
K7WV57	Alpha-gliadin	Triticum aestivum (Wheat)
K7WUZ4	Alpha-gliadin	Triticum aestivum (Wheat)
D0ES83	Gamma gliadin	Triticum aestivum (Wheat)
A0A290XYY5	Gamma-gliadin (Fragment)	Triticum aestivum (Wheat)
A0A1K0ITG7	Alpha-gliadin	Triticum aestivum (Wheat)
Q38L54	Low molecular weight glutenin subunit Y5	Triticum dicoccoides (Wild emmer) (Triticum turgidum subsp. dicoccoides)
A0A455QS98	Alpha-gliadin (Fragment)	Triticum aestivum (Wheat)
V9P779	LMW-m glutenin subunit 38	Triticum aestivum (Wheat)
Q52JL2	HMW glutenin subunit	Triticum aestivum (Wheat)
F8SGN3	Low-molecular-weight glutenin subunit	Triticum aestivum (Wheat)
B5TWK5	Low molecular weight glutinin subunit	Triticum aestivum (Wheat)
Q19MN3	Low-molecular-weight glutenin subunit Glu-A3 (Fragment)	Triticum aestivum (Wheat)
A7LHB5	Alpha gliadin	Triticum aestivum (Wheat)
A0A4D6K1Y6	Gamma gliadin storage protein	Triticum aestivum (Wheat)
X2KVI4	Alpha-gliadin protein	Triticum aestivum (Wheat)
E5KZS7	75k gamma secalin	Triticum aestivum (Wheat)
H6VLQ1	LMW-GS (Fragment)	Triticum aestivum (Wheat)
K7WV20	Alpha-gliadin	Triticum aestivum (Wheat)
Q30DX8	Gamma-gliadin/LMW-glutenin chimera Ch1	Triticum aestivum (Wheat)
A0A0K2QJ82	Alpha/beta-gliadin	Triticum aestivum (Wheat)
A7LHB0	Alpha gliadin	Triticum aestivum (Wheat)
A0A023GQG9	Y-type high molecular weight glutenin subunit	Triticum aestivum (Wheat)
R4JBK6	Low-molecular-weight glutenin subunit (Fragment)	Triticum aestivum (Wheat)
A0A7D4XM12	Low-molecular-weight glutenin subunit	Triticum aestivum (Wheat)
A0A0E3UR64	Alpha-gliadin (Fragment)	Triticum aestivum (Wheat)
R9XT57	LMW-GS	Triticum aestivum (Wheat)
A0A4D6Q7N0	Gamma-gliadin	Triticum aestivum (Wheat)
Q5MFN9	Low molecular weight glutenin	Triticum aestivum (Wheat)
A0A0E3Z6M2	Alpha-gliadin (Fragment)	Triticum aestivum (Wheat)
A0A165R8I1	S-type low molecular weight glutenin subunit	Triticum aestivum (Wheat)
W6AW98	High molecular weight glutenin subunit x	Triticum aestivum (Wheat)
A0A2L1K3K4	High molecular weight glutenin (Fragment)	Triticum aestivum (Wheat)
A0A1K0JS88	Alpha-gliadin	Triticum aestivum (Wheat)
V9P6C8	LMW-m glutenin subunit 10 (Fragment)	Triticum aestivum (Wheat)
Q9SDM2	Glutenin, high molecular weight subunit type y	Triticum aestivum (Wheat)
A0A1K0JNF2	Alpha-gliadin	Triticum aestivum (Wheat)
Q1KL96	1Dx high molecular weight glutenin subunit	Triticum aestivum (Wheat)
Q6EEX1	Gamma gliadin	Triticum aestivum (Wheat)
A0A1U9XLC8	Low-molecular-weight glutenin subunit	Triticum aestivum (Wheat)
R4JB50	Low-molecular-weight glutenin subunit (Fragment)	Triticum aestivum (Wheat)
Q0GQX1	Low molecular weight glutenin subunit (Fragment)	Triticum aestivum (Wheat)
V9P7D1	LMW-m glutenin subunit 7 (Fragment)	Triticum aestivum (Wheat)
B6UKQ5	Gamma-gliadin	Triticum aestivum (Wheat)
B2BZD0	LMW-s glutenin subunit 0359D24-S	Triticum aestivum (Wheat)
Q5MFH0	Low molecular weight glutenin	Triticum aestivum (Wheat)
K7XR89	Alpha-gliadin	Triticum aestivum (Wheat)
B6UKM8	Gamma-gliadin	Triticum aestivum (Wheat)
B5TWK4	Low molecular weight glutinin subunit	Triticum aestivum (Wheat)
A0A1B0Z3C8	Glutenin	Triticum aestivum (Wheat)
A0A7D5DKY0	Omega gliadin	Triticum aestivum (Wheat)
D6RVY6	Low molecular glutenin subunit (Fragment)	Triticum aestivum (Wheat)
A0A2P1H695	Alpha-gliadin	Triticum aestivum (Wheat)
A0A3G3C4W5	Low molecular weight glutenin subunit A3-3	Triticum aestivum (Wheat)
A0A7D4Y136	Low-molecular-weight glutenin subunit	Triticum aestivum (Wheat)
M4M8L5	High-molecular-weight glutenin subunit Bx17	Triticum aestivum (Wheat)
A0A4D6Q623	Gamma-gliadin	Triticum aestivum (Wheat)
C1KFY5	Putative omega secalin	Triticum aestivum (Wheat)
A0A290XYV6	Gamma-gliadin (Fragment)	Triticum aestivum (Wheat)
A0A7D4XNS9	Low-molecular-weight glutenin subunit	Triticum aestivum (Wheat)
K7XR61	Alpha-gliadin	Triticum aestivum (Wheat)
Q41545	(T. aestivum) alpha-type gliadin	Triticum aestivum (Wheat)
A0A1K0IT85	Alpha-gliadin	Triticum aestivum (Wheat)
B6UKQ2	Gamma-gliadin	Triticum aestivum (Wheat)
R9XU81	Alpha-gliadin	Triticum aestivum (Wheat)
E5KZS3	75k gamma secalin	Triticum aestivum (Wheat)
A0A290XYU0	Gamma-gliadin (Fragment)	Triticum aestivum (Wheat)
K7WV01	Alpha-gliadin	Triticum aestivum (Wheat)
C0KEI0	Omega-gliadin (Fragment)	Triticum aestivum (Wheat)
C1KDF5	Putative omega secalin	Triticum aestivum (Wheat)
A0A060AAZ6	High-molecular-weigh glutenin subunit 1Bx14	Triticum aestivum (Wheat)
Q30DX5	Gamma-gliadin/LMW-glutenin chimera Ch4 (Fragment)	Triticum aestivum (Wheat)
A0A0E3UQU4	Alpha-gliadin (Fragment)	Triticum aestivum (Wheat)
A0A7D5BXD7	Low-molecular-weight glutenin subunit	Triticum aestivum (Wheat)
P93792	Low-molecular-weight glutenin storage protein	Triticum aestivum (Wheat)
A0A1W6C2K1	Alpha-gliadin	Triticum aestivum (Wheat)
A0A290XYZ4	Gamma-gliadin (Fragment)	Triticum aestivum (Wheat)
A0A3B6UAZ5	AAI domain-containing protein	Triticum aestivum (Wheat)
R9XSZ9	Gamma-gliadin	Triticum aestivum (Wheat)
A0A7D5HJF4	Omega gliadin	Triticum aestivum (Wheat)
A0A1W6C2K5	Low molecular weight glutenin	Triticum aestivum (Wheat)
Q3S4V8	Alpha-/beta-gliadin storage protein	Triticum aestivum (Wheat)
A0A3G3C4Q9	Low molecular weight glutenin subunit A3-2	Triticum aestivum (Wheat)
A0A5B9Y471	Gamma-gliadin	Triticum aestivum (Wheat)
R9XUD0	LMW-GS (Fragment)	Triticum aestivum (Wheat)
W6AX70	High molecular weight glutenin subunit	Triticum aestivum (Wheat)
A0A1G4P1W4	HMW glutenin x-type subunit 1Bx6	Triticum aestivum (Wheat)
J7HSS3	Alpha-gliadin	Triticum aestivum (Wheat)
C1KDF4	Putative omega secalin	Triticum aestivum (Wheat)
F5A655	Low-molecular-weight glutenin subunit (Fragment)	Triticum aestivum (Wheat)
A0A455QRM2	Alpha-gliadin (Fragment)	Triticum aestivum (Wheat)
A0A159KI56	Omega-secalin	Triticum aestivum (Wheat)
A0A0K2QJ84	Pseudo alpha/beta-gliadin	Triticum aestivum (Wheat)
Q68AN2	LMW-s KS2	Triticum aestivum (Wheat)
A0A0K2QJC3	Alpha/beta-gliadin	Triticum aestivum (Wheat)
B6UKQ6	Gamma-gliadin	Triticum aestivum (Wheat)
Q5MFN1	Low molecular weight glutenin (Fragment)	Triticum aestivum (Wheat)
Q52NZ6	Low molecular weight glutenin subunit	Triticum aestivum (Wheat)
R9XSZ2	Gamma-gliadin	Triticum aestivum (Wheat)
E5KZR8	75k gamma secalin	Triticum aestivum (Wheat)
A0A290XZ23	Gamma-gliadin (Fragment)	Triticum aestivum (Wheat)
R4JB49	Low-molecular-weight glutenin subunit	Triticum aestivum (Wheat)
D6RVY4	Low molecular glutenin subunit (Fragment)	Triticum aestivum (Wheat)
K7X0N8	Alpha-gliadin	Triticum aestivum (Wheat)
Q6EEW9	Gamma gliadin	Triticum aestivum (Wheat)
A0A1D8V7B4	High molecular weight glutenin subunit	Triticum aestivum (Wheat)
A0A1K0JS97	Alpha-gliadin	Triticum aestivum (Wheat)
A0A161E6H2	Omega-secalin	Triticum aestivum (Wheat)
V9P769	LMW-m glutenin subunit 13	Triticum aestivum (Wheat)
A0A0E3UR68	Alpha-gliadin (Fragment)	Triticum aestivum (Wheat)
A0A0E3Z511	Alpha-gliadin (Fragment)	Triticum aestivum (Wheat)
J7HSR5	Alpha-gliadin	Triticum aestivum (Wheat)
U5UA51	Gamma-gliadin	Triticum aestivum (Wheat)
A0A0S2GJQ3	Low-molecular-weight glutenin subunit	Triticum aestivum (Wheat)
U5U6N8	Gamma-gliadin	Triticum aestivum (Wheat)
K7WV42	Alpha-gliadin	Triticum aestivum (Wheat)
D0EVP4	LMW-m glutenin subunit	Triticum aestivum (Wheat)
A0A2S0X0F1	High molecular weight glutenin subunit 1Bx	Triticum dicoccoides (Wild emmer) (Triticum turgidum subsp. dicoccoides)
V5NDU9	Low-molecular-weight glutenin subunit emmer-5	Triticum dicoccoides (Wild emmer) (Triticum turgidum subsp. dicoccoides)
I0CCD0	Alpha-gliadin	Triticum dicoccoides (Wild emmer) (Triticum turgidum subsp. dicoccoides)
C8KIL6	Low-molecular-weight glutenin subunit	Triticum aestivum (Wheat)
B6UKP8	Gamma-gliadin	Triticum aestivum (Wheat)
Q5MFJ4	Low molecular weight glutenin	Triticum aestivum (Wheat)
H6VLP9	LMW-GS (Fragment)	Triticum aestivum (Wheat)
A0A7D4Y114	Low-molecular-weight glutenin subunit	Triticum aestivum (Wheat)
Q94IJ9	High molecular weight glutenin subunit x	Triticum aestivum (Wheat)
X2JAE7	Low-molecular-weight glutenin subunit Glu-A3 (Fragment)	Triticum aestivum (Wheat)
R9XW75	Alpha-gliadin	Triticum aestivum (Wheat)
R4JB34	Low-molecular-weight glutenin subunit (Fragment)	Triticum aestivum (Wheat)
Q5MFM1	Low molecular weight glutenin	Triticum aestivum (Wheat)
A0A290XYZ2	Gamma-gliadin (Fragment)	Triticum aestivum (Wheat)
A0A4D6Q6S3	Gamma-gliadin	Triticum aestivum (Wheat)
X2KS61	Alpha-gliadin protein	Triticum aestivum (Wheat)
A0A0K2QJA2	Alpha/beta-gliadin	Triticum aestivum (Wheat)
A0A290XZ21	Gamma-gliadin (Fragment)	Triticum aestivum (Wheat)
Q670Q5	High molecular weight glutenin subunit 1Dy10.1	Triticum aestivum (Wheat)
A0A0E3Z5V1	Alpha-gliadin (Fragment)	Triticum aestivum (Wheat)
P93793	Low-molecular-weight glutenin storage protein	Triticum aestivum (Wheat)
A7LHB1	Alpha gliadin	Triticum aestivum (Wheat)
Q3LGB7	Low-molecular-weight glutenin subunit (Fragment)	Triticum aestivum (Wheat)
R9XUQ0	Alpha-gliadin	Triticum aestivum (Wheat)
A0A455QV21	Alpha-gliadin (Fragment)	Triticum aestivum (Wheat)
H6VLQ4	LMW-GS	Triticum aestivum (Wheat)
Q0ZCB0	Low molecular weight glutenin subunit (Fragment)	Triticum aestivum (Wheat)
R9XUW0	LMW-GS	Triticum aestivum (Wheat)
A0A290XYU4	Gamma-gliadin (Fragment)	Triticum aestivum (Wheat)
A0A290XZ35	Gamma-gliadin (Fragment)	Triticum aestivum (Wheat)
V9P6N2	LMW-i glutenin subunit 1	Triticum aestivum (Wheat)
C0KK81	Low molecular weight glutenin	Triticum aestivum (Wheat)
C1KFY2	Putative omega secalin	Triticum aestivum (Wheat)
J7I021	Alpha-gliadin	Triticum aestivum (Wheat)
B6UKM6	Gamma-gliadin	Triticum aestivum (Wheat)
A0A159KI54	Omega-secalin	Triticum aestivum (Wheat)
R9XSV1	Alpha-gliadin	Triticum aestivum (Wheat)
A0A3G3C4H3	Low molecular weight glutenin subunit A3-6	Triticum aestivum (Wheat)
K7X0R1	Alpha-gliadin	Triticum aestivum (Wheat)
K7X0S2	Alpha-gliadin	Triticum aestivum (Wheat)
I0IT60	Alpha/beta-gliadin	Triticum aestivum (Wheat)
Q4JHY1	High molecular weight glutenin subunit 1By15	Triticum aestivum (Wheat)
A0A163QAW4	Omega-secalin	Triticum aestivum (Wheat)
C1KDF1	Putative omega secalin	Triticum aestivum (Wheat)
B6DQB6	Gamma-gliadin	Triticum aestivum (Wheat)
R9XUR8	Gamma-gliadin	Triticum aestivum (Wheat)
Q94IJ8	High molecular weight glutenin subunit y	Triticum aestivum (Wheat)
W6AW92	High molecular weight glutenin subunit y	Triticum aestivum (Wheat)
Q5MFP3	Low molecular weight glutenin	Triticum aestivum (Wheat)
A0A290XYU3	Omega-gliadin (Fragment)	Triticum aestivum (Wheat)
R9XSU5	Alpha-gliadin	Triticum aestivum (Wheat)
E5KZQ9	75k gamma secalin	Triticum aestivum (Wheat)
X2L2H1	Alpha-gliadin protein	Triticum aestivum (Wheat)
Q5MFQ6	Low molecular weight glutenin (Fragment)	Triticum aestivum (Wheat)
V9P6P2	LMW-m glutenin subunit 16 (Fragment)	Triticum aestivum (Wheat)
Q9M4M2	Alpha-gliadin	Triticum aestivum (Wheat)
R9YUB0	Low-molecular-weight glutenin subunit Glu-A3 (Fragment)	Triticum aestivum (Wheat)
A0A290XZ01	Gamma-gliadin (Fragment)	Triticum aestivum (Wheat)
A0A1W6C2K2	High molecular weight glutenin	Triticum aestivum (Wheat)
Q6QGW0	LMW-i glutenin pGH3.1	Triticum aestivum (Wheat)
A0A0E3UQU2	Alpha-gliadin (Fragment)	Triticum aestivum (Wheat)
R4JF25	Low-molecular-weight glutenin subunit (Fragment)	Triticum aestivum (Wheat)
R9XUM8	Alpha-gliadin	Triticum aestivum (Wheat)
Q41543	Gamma-gliadin (Fragment)	Triticum aestivum (Wheat)
A0A1K0JS64	Alpha-gliadin	Triticum aestivum (Wheat)
A0A4D6Q653	Gamma-gliadin	Triticum aestivum (Wheat)
Q94G93	Gamma-gliadin	Triticum aestivum (Wheat)
Q53WW7	Alpha-gliadin storage protein	Triticum aestivum (Wheat)
R9XWA9	Gamma-gliadin	Triticum aestivum (Wheat)
A0A4D6Q7Q8	Gamma-gliadin	Triticum aestivum (Wheat)
A0A4D6Q720	Gamma-gliadin	Triticum aestivum (Wheat)
A0A060N0S6	Omega-gliadin (Fragment)	Triticum aestivum (Wheat)
A0A023WGF7	Alpha-gliadin	Triticum aestivum (Wheat)
A0A290XZ13	Gamma-gliadin (Fragment)	Triticum aestivum (Wheat)
Q6EEX0	Gamma gliadin	Triticum aestivum (Wheat)
E5KZS1	75k gamma secalin	Triticum aestivum (Wheat)
D0EVP6	LMW-m glutenin subunit	Triticum aestivum (Wheat)
A0A290XZ50	Gamma-gliadin (Fragment)	Triticum aestivum (Wheat)
Q571R3	Putative gamma-gliadin	Triticum aestivum (Wheat)
B6DVS3	LMW-m glutenin subunit	Triticum aestivum (Wheat)
A0A4D6Q692	Gamma-gliadin	Triticum aestivum (Wheat)
A2IBK1	LMW-m2 glutenin subunit	Triticum zhukovskyi
A0A1K0JS80	Alpha-gliadin	Triticum aestivum (Wheat)
Q94G90	Gamma-gliadin (Fragment)	Triticum aestivum (Wheat)
A0A3B6PFW0	AAI domain-containing protein	Triticum aestivum (Wheat)
K7XEA2	Alpha-gliadin	Triticum aestivum (Wheat)
B5ANT1	Gamma-gliadin	Triticum aestivum (Wheat)
A0A1K0ITF9	Alpha-gliadin	Triticum aestivum (Wheat)
F4YT77	Low-molecular-weight glutenin subunit (Fragment)	Triticum aestivum (Wheat)
R9XV30	Alpha-gliadin	Triticum aestivum (Wheat)
U5UA54	Gamma-gliadin	Triticum aestivum (Wheat)
K7XE90	Alpha-gliadin	Triticum aestivum (Wheat)
K7XE85	Alpha-gliadin	Triticum aestivum (Wheat)
V9TQ99	High molecular weight glutenin subunit 1Bx protein	Triticum aestivum (Wheat)
Q6WZC3	Low molecular weight glutenin subunit	Triticum aestivum (Wheat)
A0A290XZ45	Gamma-gliadin (Fragment)	Triticum aestivum (Wheat)
Q6SPZ0	Low molecular weight glutenin	Triticum aestivum (Wheat)
C1KDG0	Putative omega secalin	Triticum aestivum (Wheat)
E5KZR4	75k gamma secalin	Triticum aestivum (Wheat)
V9P6F2	LMW-m glutenin subunit 47 (Fragment)	Triticum aestivum (Wheat)
H9XH00	Low-molecular-weight glutenin subunit	Triticum aestivum (Wheat)
A9YSK4	High molecular weight glutenin subunit	Triticum aestivum (Wheat)
E5KZR7	75k gamma secalin	Triticum aestivum (Wheat)
B6UKQ4	Gamma-gliadin	Triticum aestivum (Wheat)
W6B6A4	High molecular weight glutenin subunit	Triticum aestivum (Wheat)
A0A455QTG1	Alpha-gliadin (Fragment)	Triticum aestivum (Wheat)
A0A0S2GJQ4	Low-molecular-weight glutenin subunit	Triticum aestivum (Wheat)
R9XU66	Alpha-gliadin	Triticum aestivum (Wheat)
A0A1K0ITH3	Alpha-gliadin	Triticum aestivum (Wheat)
W0C8U3	High-molecular-weight glutenin subunit 1By15	Triticum aestivum (Wheat)
A0A1K0J4W5	Alpha-gliadin	Triticum aestivum (Wheat)
R9YSZ0	Low-molecular-weight glutenin subunit Glu-B3 (Fragment)	Triticum aestivum (Wheat)
R9XWH8	Omega-gliadin	Triticum aestivum (Wheat)
K7WV06	Alpha-gliadin	Triticum aestivum (Wheat)
A0A142ESP7	High molecular weight glutenin subunit 1By protein	Triticum dicoccoides (Wild emmer) (Triticum turgidum subsp. dicoccoides)
R9XWF4	LMW-GS	Triticum aestivum (Wheat)
F2X323	Gamma-gliadin	Triticum aestivum (Wheat)
R9XUX7	LMW-GS	Triticum aestivum (Wheat)
R4JDM1	Low-molecular-weight glutenin subunit (Fragment)	Triticum aestivum (Wheat)
A0A290XZ11	Gamma-gliadin (Fragment)	Triticum aestivum (Wheat)
K7WV92	Low molecular weight glutenin subunit	Triticum aestivum (Wheat)
F8SGQ4	Low-molecular-weight glutenin subunit	Triticum aestivum (Wheat)
Q5MFN3	Low molecular weight glutenin (Fragment)	Triticum aestivum (Wheat)
Q8W3X2	Low-molecular-weight glutenin subunit group 3 type II (Fragment)	Triticum aestivum (Wheat)
R9XV87	Gamma-gliadin	Triticum aestivum (Wheat)
B2LS34	Low molecular weight glutenin subunit	Triticum aestivum (Wheat)
J7HZW3	Alpha-gliadin	Triticum aestivum (Wheat)
A0A4D6QBN0	Gamma-gliadin	Triticum aestivum (Wheat)
A0A0E3UR77	Alpha-gliadin (Fragment)	Triticum aestivum (Wheat)
A0A4D6Q668	Gamma-gliadin	Triticum aestivum (Wheat)
A0A1K0JNC7	Alpha-gliadin	Triticum aestivum (Wheat)
K7XR55	Alpha-gliadin	Triticum aestivum (Wheat)
K0HZJ2	LMW glutenin	Triticum aestivum (Wheat)
Q5MFM6	Low molecular weight glutenin	Triticum aestivum (Wheat)
E0W6G5	Dy-type high molecular weight glutenin	Triticum aestivum subsp. yunnanense
U6BIP1	Low-molecular-weight glutenin subunit (Fragment)	Triticum aestivum (Wheat)
A5JSB3	Alpha-gliadin	Triticum aestivum (Wheat)
A0A2R3C1P7	Low molecular weight glutenin subunit P-13	Triticum aestivum (Wheat)
R9XT62	LMW-GS	Triticum aestivum (Wheat)
A0A0K2QJU3	Pseudo alpha/beta-gliadin	Triticum aestivum (Wheat)
C4NFQ2	Omega secalin	Triticum aestivum (Wheat)
R9XWD0	Gamma-gliadin	Triticum aestivum (Wheat)
A0A290XZ14	Gamma-gliadin (Fragment)	Triticum aestivum (Wheat)
A0A1K0ITA3	Alpha-gliadin	Triticum aestivum (Wheat)
R9XWB8	Gamma-gliadin	Triticum aestivum (Wheat)
B2ZRD1	Alpha-gliadin	Triticum aestivum (Wheat)
M9TK56	Gamma-gliadin 5	Triticum aestivum (Wheat)
B6UKP2	Gamma-gliadin	Triticum aestivum (Wheat)
A0A455QTF1	Alpha-gliadin (Fragment)	Triticum aestivum (Wheat)
Q52NZ5	Low molecular weight glutenin subunit	Triticum aestivum (Wheat)
Q8GV12	HMW glutenin subunit	Triticum aestivum (Wheat)
Q9M4L8	Alpha-gliadin	Triticum aestivum (Wheat)
Q5MFJ5	Low molecular weight glutenin	Triticum aestivum (Wheat)
A0A023WHQ9	Alpha-gliadin	Triticum aestivum (Wheat)
R9XSX0	Alpha-gliadin	Triticum aestivum (Wheat)
Q18MZ6	High-molecular-weight glutenin subunit Bx17	Triticum aestivum (Wheat)
A0A4D6Q625	Gamma-gliadin	Triticum aestivum (Wheat)
R9XUN7	Alpha-gliadin	Triticum aestivum (Wheat)
A0A0K2QJD8	Alpha/beta-gliadin	Triticum aestivum (Wheat)
A0A455QRL2	Alpha-gliadin (Fragment)	Triticum aestivum (Wheat)
A0A4D6Q7P4	Gamma-gliadin	Triticum aestivum (Wheat)
A0A159KHW5	Omega-secalin	Triticum aestivum (Wheat)
A0A1K0IT05	Alpha-gliadin	Triticum aestivum (Wheat)
C4NFQ3	Omega secalin	Triticum aestivum (Wheat)
A0A1K0J4U7	Alpha-gliadin	Triticum aestivum (Wheat)
A0A290XYV3	Gamma-gliadin (Fragment)	Triticum aestivum (Wheat)
E5KZS5	75k gamma secalin	Triticum aestivum (Wheat)
A0A4D6JZI5	Gamma gliadin storage protein	Triticum aestivum (Wheat)
A0A1G4P219	HMW glutenin x-type subunit Bx7	Triticum aestivum (Wheat)
F2XAR5	Gama-gliadin	Triticum aestivum (Wheat)
B6DQB3	Gamma-gliadin (Fragment)	Triticum aestivum (Wheat)
R9XSU2	Alpha-gliadin	Triticum aestivum (Wheat)
A0A2R4Q9T6	Low-molecular-weight glutenin subunit	Triticum aestivum (Wheat)
A0A7D5BVX1	Low-molecular-weight glutenin subunit	Triticum aestivum (Wheat)
Q5MFL7	Low molecular weight glutenin (Fragment)	Triticum aestivum (Wheat)
A0A1K0J4W8	Alpha-gliadin	Triticum aestivum (Wheat)
A0A7D4XM26	Low-molecular-weight glutenin subunit	Triticum aestivum (Wheat)
U5YQV1	High molecular weight glutenin subunit By18	Triticum aestivum (Wheat)
Q8W3W7	Low-molecular-weight glutenin subunit group 3 type II (Fragment)	Triticum aestivum (Wheat)
C4NFP7	Omega secalin	Triticum aestivum (Wheat)
R4JBH8	Low-molecular-weight glutenin subunit (Fragment)	Triticum aestivum (Wheat)
A0A3G3C4Q1	Low molecular weight glutenin subunit A3-6	Triticum aestivum (Wheat)
I3XHP8	Low molecular weight glutenin subunit LMW-6	Triticum aestivum (Wheat)
A0A3G3C4H2	Low molecular weight glutenin subunit A3-3	Triticum aestivum (Wheat)
A0A1K0K0Q0	Alpha-gliadin	Triticum aestivum (Wheat)
A0A7D4XYC5	Low-molecular-weight glutenin subunit	Triticum aestivum (Wheat)
J7HSR9	Alpha-gliadin	Triticum aestivum (Wheat)
E5KZU6	75k gamma secalin	Triticum aestivum (Wheat)
Q9M6P7	Gamma-gliadin (Fragment)	Triticum aestivum (Wheat)
H9A6B8	Gamma-gliadin	Triticum aestivum (Wheat)
D6RVY7	Low molecular glutenin subunit (Fragment)	Triticum aestivum (Wheat)
X2J8E3	Low-molecular-weight glutenin subunit Glu-A3 (Fragment)	Triticum aestivum (Wheat)
K7X0R6	Alpha-gliadin	Triticum aestivum (Wheat)
A0A0E3Z522	Alpha-gliadin (Fragment)	Triticum aestivum (Wheat)
H2DEI4	Seed storage protein	Triticum aestivum (Wheat)
A0A4D6QE67	Gamma-gliadin	Triticum aestivum (Wheat)
E5KZT2	75k gamma secalin	Triticum aestivum (Wheat)
K7X1G2	Alpha-gliadin	Triticum aestivum (Wheat)
A0A4D6K1C3	Gamma gliadin storage protein	Triticum aestivum (Wheat)
A0A159KI89	Omega-secalin	Triticum aestivum (Wheat)
A0A4D6Q708	Gamma-gliadin	Triticum aestivum (Wheat)
R4JFK6	Low-molecular-weight glutenin subunit	Triticum aestivum (Wheat)
A0A4D6Q633	Gamma-gliadin	Triticum aestivum (Wheat)
L7R664	Gamma-gliadin	Triticum aestivum (Wheat)
A0A290XZ12	Gamma-gliadin (Fragment)	Triticum aestivum (Wheat)
H6VLQ3	LMW-GS	Triticum aestivum (Wheat)
D0EVP0	LMW-m glutenin subunit	Triticum aestivum (Wheat)
A0A290XZ08	Gamma-gliadin (Fragment)	Triticum aestivum (Wheat)
Q5MFP1	Low molecular weight glutenin	Triticum aestivum (Wheat)
Q6SPY9	Low molecular weight glutenin	Triticum aestivum (Wheat)
[truncated: 315 more rows]
