# Supplementary material for: Comparative Label-Free Proteomics Study on Celiac Disease-Active Epitopes in Common Wheat, Spelt, Durum Wheat, Emmer, and Einkorn
Source: J Agric Food Chem. 2024 Jun 21;72(26):15040–52. doi: 10.1021/acs.jafc.4c02657 (PMC11228976; doi:10.1021/acs.jafc.4c02657)
Supplement: Supplementary file 4 — jf4c02657_si_004.xlsx [file jf4c02657_si_004.xlsx]

## Sheet: Tabelle1
	Number of samples in which the peptide was identified (max = 8)
Sequence	Common wheat	Einkorn	Emmer	Durum wheat	Spelt
AQGLGIIQPQQPAQL	8	0	7	7	4
AQGLGIIQPQQPAQLEGIR	4	0	3	5	8
AQGLGIIQPQQPAQLEGIRSL	5	0	0	0	2
AQGSVQPQQLPQFEEIR	8	8	8	8	8
AQGSVQPQQLPQFEEIRNL	5	0	2	7	7
AQPQQPQQPFPQQQQPL	0	1	0	0	0
EPSQQNPQAQGSVQPQQLPQFEEIR	5	0	2	2	0
EQTISQQPQQPFPQQPHQPQQPYPQQQPY	8	0	0	0	6
FPQSQQPQQPFPQPQQPF	1	0	1	0	0
FQLAQGLGIIQPQQPAQL	7	0	8	8	8
FQLAQGLGIIQPQQPAQLEGIR	8	0	8	8	8
FQLAQGLGIIQPQQPAQLEGIRSL	8	0	8	8	8
FQLAQGLGIIQPQQPAQLEGIRSLVL	5	0	8	8	5
FQLIQGQGIIQPQQPAQL	0	1	8	8	5
FQLIQGQGIIQPQQPAQLEVIR	0	0	6	6	1
FQLIQGQGIIQPQQPAQLEVIRSL	0	0	6	6	0
FQLVQGQGIIQPQQPAQL	8	8	6	4	8
FQLVQGQGIIQPQQPAQLEVIR	8	2	3	1	8
FQLVQGQGIIQPQQPAQLEVIRSL	8	1	1	1	8
FQLVQGQGIIQPQQPAQLEVIRSLVL	6	0	0	0	7
FQPSQLNPQAQGSVQPQQLPQFAEIR	7	0	8	4	6
FQPSQQNPQAQGSVQPQQLPQFEEIR	4	0	1	6	7
FQPSQQNPQAQGSVQPQQLPQFEEIRNL	4	0	1	6	6
FRPSQQNPQAQGSVQPQQLPQFEEIR	0	0	1	2	0
GHGSFRPSQQNPQAQGSVQPQQLPQFEEIR	0	0	0	0	1
GIIQPQQPAQL	8	6	8	8	8
GIIQPQQPAQLEGIR	8	0	8	8	8
GIIQPQQPAQLEGIRSL	1	0	8	8	3
GIIQPQQPAQLEGIRSLVL	1	0	2	3	2
GIQILRPLFQLVQGQGIIQPQQPAQL	0	6	1	0	0
GKQGYYPTSLQQPGQGQQIGQGQQGYYPTSPQHTGQR	5	0	0	0	6
GQGQQGYYPTSPQQPGQGQQGY	0	8	0	0	0
GQGQQGYYPTSPQQPGQGQQGYDSPY	0	8	0	0	0
GQGSFQPSQQNPQAQGSVQPQQLPQFEEIR	0	0	7	3	0
GQGSFQPSQQNPQAQGSVQPQQLPQFEEIRNL	0	0	1	0	0
GQGSFRPSQQNPLAQGSVQPQQLPQFEEIR	0	0	0	3	1
GQGSFRPSQQNPLAQGSVQPQQLPQFEEIRNL	0	0	1	3	1
GQGSFRPSQQNPQAQGSVQPQQLPQFEEIR	8	8	8	8	8
GQGSFRPSQQNPQAQGSVQPQQLPQFEEIRNL	8	8	8	8	8
GQGSFRPSQQNPQAQGSVQPQQLPQFEEIRNLALQTLPAMCNVY	0	0	7	8	1
GQGSFRPSQQNPQAQGSVQPQQLPQFEEIRNQAL	0	0	2	1	0
GQGSFRPSQQNPQAQGSVQPQQLPQYEEIR	4	0	0	3	7
GQGSFRPSQQNPQAQGSVQPQQLPQYEEIRNL	4	0	2	2	4
GQGSFRPSQQNPQDQGSVQPQQLPQFEEIR	4	8	0	0	0
GQGSFRPSQQNPQDQGSVQPQQLPQFEEIRNL	4	7	0	0	0
GQGSFRPSQQNSQAQGSVQPQQLPQFEEIR	4	0	8	7	8
GQGSFRPSQQNSQAQGSVQPQQLPQFEEIRNL	1	0	8	7	3
GRGSFRPSQQNPQAQGSVQPQQLPQFEEIRNL	0	3	0	0	0
GSFRPSQQNPQAQGSVQPQQLPQFEEIR	3	6	5	4	6
GSFRPSQQNPQAQGSVQPQQLPQFEEIRNL	0	3	1	2	0
GVQILRPLFQLAQGLGIIQPQQPAQL	8	1	8	8	8
GVQILRPLFQLAQGLGIIQPQQPAQLEGIR	8	0	7	8	8
GVQILRPLFQLAQGLGIIQPQQPAQLEGIRSL	0	0	3	1	0
HIFLPLSQQQQVGQGSLVQGQGIIQPQQPAQL	6	0	0	0	8
HIFLPLSQQQQVGQGSLVQGQGIIQPQQPAQLEAIRSL	7	0	0	0	7
HILLPLYQQQQVGQGTLVQGQGIIQPQQPAQL	4	0	0	0	8
IQGQGIIQPQQPAQL	5	0	7	8	2
IQGQGIIQPQQPAQLEVIR	0	0	3	6	0
IQGQGIIQPQQPAQLEVIRSL	0	0	0	4	0
IQPQQPFPQQPQQPQQPFPQPQQQL	0	0	3	0	0
IQVDPSGQVQWPQQQQPFPQPQQPF	3	0	2	2	4
ISQQQQPPPFSQQQQPPFSQQQQPPFSQQQQSPF	0	0	1	5	0
LGQQQPFPPQQPYPQPQPFPSQQPYLQLQPFPQPQLPY	1	7	7	2	1
LLESQQPFPQQPQQPFPQPQQL	8	0	0	0	8
LPLSQQQQVGQGSLVQGQAIIQPQQPAQL	2	0	0	0	1
LPLSQQQQVGQGSLVQGQGIIQPQQPAQL	6	0	0	0	6
LQLQPFPQPQLPY	8	8	8	8	8
LQLQPFPQPQLPYLQPQPF	0	0	1	3	4
LQLQPFPQPQLPYPQPHLPYPQPQPF	8	4	0	2	8
LQLQPFPQPQLPYPQPQLPYPQPQLPY	7	0	0	0	6
LQLQPFPQPQLPYPQPQLPYPQPQLPYPQPQPF	8	4	5	3	8
LQLQPFPQPQLPYPQPQLPYPQPQPF	8	1	0	2	8
LQLQPFPQPQLPYPQPQPF	8	2	5	4	8
LQLQPFPQPQLPYPQPQQPFPQPQLPY	0	0	1	0	0
LQLQPFPQPQLPYSHPQPF	0	0	5	0	0
LQLQPFPQPQLPYSQPQPF	0	8	8	6	3
LQPFPQPQLPY	7	8	8	8	8
LQPGQGQQGYYPTSPQQPGQGQQL	3	0	0	0	2
LQPGQGQQGYYPTSPQQPGQGQQLGQW	3	0	0	0	4
LQPGQGQQGYYPTSPQQSGQGQQLGQW	2	0	0	0	3
LQPQQPFPQQPQQPY	3	0	0	0	5
LQPQQPFPQQPQQTY	8	0	0	0	8
LQPQQPQQPFPQSQQPQQPFPQPQQPQQSFPQQQQPL	0	1	0	0	0
LQPQQPQQSFPQQQQPL	8	0	0	1	8
LQPQQPQQSFPQQQQPLIQL	8	0	0	0	7
LQPQQQLSQQLEQTISQQPQQPFPQQPHQPQQPY	0	0	0	0	1
LQPQQQLSQQLEQTISQQPQQPFPQQPHQPQQPYPQQQPY	8	0	0	0	8
LQPRQPFPQQPQQPYPQQPQQPFPQTQQPQQPFPQSK	2	0	0	7	4
LQQPQQPFPQPQQPQQPFPQLQQPQQPL	0	2	1	0	0
LQQPQQPFPQPQQVVQIIPQQPQQPF	0	3	0	0	0
LQQPQQPFPQPQQVVQIIPQQPQQPFSQSQQPF	4	0	0	0	0
LQQQQPPFSQQQQSPF	0	0	1	0	0
LTSPQQSGQGQQGYYPTSPQQSGQGQQPGQGQQPR	1	0	2	6	7
MQLQPFPQPQLPYPQPQLPYPQPQPF	8	0	0	2	8
MQVDPSGQVQWPQQQPFPQPQQPF	3	0	5	8	5
NPQAQGSVQPQQLPQFAEIR	7	0	8	4	7
NPQAQGSVQPQQLPQFTEIR	0	0	1	5	0
PFPQQPQQPFPQPQQPQQPFPQSQQPQQPFPQPQR	8	1	0	1	8
PHPQQPQQSFPQQQQPL	1	1	0	0	1
PLQPQQPFPQQL	0	0	8	6	0
PLQPQQPFPQQPQQPFPQPQLQFPQQPEQIIPQQPQQPF	8	0	0	0	8
PLQPQQPFPQQPQQPFPQPQQPIPVQPQQSFPQQSQQSQQPF	7	0	0	0	7
PLQPQQPFPQQPQQPFPQPQQPISVQPQQPFPQQSQQSQQPF	7	0	0	0	5
PLQPQQPFPQQPQQSF	0	0	1	0	3
PLQPQQPFPQQPQRPF	0	0	0	0	1
PLQPQQPFPQQPRQPF	0	0	0	0	1
PLQPQQPFPQQSAQIIPQQPQQPFPLQPQQSF	3	0	6	0	7
PLQPQQPFPQQSAQIIPQQPQQSFPLQPQQSF	0	1	0	0	0
PLQPQQPSPQQPQLPFPQPQQPF	0	0	0	0	1
PPFSQQQQPPFSQQQQPVLPQQPSFSQQQL	0	0	3	8	0
PPFSQQQQPVLPQQPPFSQQQLPPFSQQL	1	0	4	8	2
PPQQPYLQLQPFPQPQLPYPQPQLPYPQPQPF	8	0	0	0	8
PPQQPYPQPQPFPSQQPFPQPQLPY	0	0	0	0	1
PQFQQPHQPFPQPQQQFPQPQQPQQSF	1	0	3	6	8
PQFQQPHQPFPQPQQQFPQPQQPQQSFL	1	0	3	6	5
PQFQQPHQPFPQPQQQFPQPQQPQQSFPQQQRPF	6	0	5	0	0
PQLQQPQQPFPQPQQQLPQPQQPQQSFPQQQR	0	0	0	0	2
PQLQQPQQPFPQPQQQLPQPQQPQQSFPQQQRPF	2	0	0	0	0
PQLQQPQQPLPQPQQPQQPFPQQQQPL	0	3	0	0	0
PQPQPFPSQQPYLQLQPFPQPQLPYPQPQLPY	1	8	0	0	0
PQPQQPQQPFPQSQQPQLPF	1	5	0	0	1
PQPQQPQQPFPQSQQPRQPQQPF	0	3	1	0	0
PQPQQPQQSFPQQQPPFIQPSL	8	0	0	1	8
PQPQQQFPQPQQPQQSFPQQQPPL	0	0	4	5	0
PQPQQQFPQPQQPQQSFPQQQPPLIQPYLQQQMNSCK	6	0	0	0	7
PQPQQQFPQPQQPQQSFPQQQRPF	1	0	0	0	0
PQPQQQLPQPQQPQQSFPQQQRPF	0	0	4	0	0
PQQPFPQQPQQPYPQQPQQPF	5	0	8	7	5
PQQPQQPFPQPEQPFPQQSQQLLPLQPQQPF	0	0	2	0	6
PQQPQQPFPQPQLPFPQQSEQIIPQQPQQPFPL	0	0	3	0	6
PQQPQQPFPQPQQLIPMQPQQPF	0	7	0	0	0
PQQPQQPFPQPQQPQQPFPQSKQPQQPF	0	0	0	1	0
PQQPQQPFPQQPQQPFPQQPQQPFPQQPQQPFPLRPQQPF	0	0	1	4	0
PQQPQQPFPQTQQPQQPFPQFQQPHQPF	0	1	0	2	0
PQQPQQPFPQTQQPQQPFPQLQQPQQPFPQPQQQLL	0	0	2	2	0
PQQPQQPFPQTQQPQQPFPQSK	8	0	8	8	7
PQQQFPQPQQPQQQFLQPRQPFPQQPQQPYPQQPQQPF	1	0	0	0	0
PQQQQPFPQPQQPFSQQPQQIF	1	0	1	0	0
PQQRQQPFPQPQQPQQPFPQSQQPQQQFSQPQQQF	0	0	2	5	7
PQQSQQPFPQPQQPFSWQPQQPFPL	1	0	0	0	0
PQSQQQFPQPQQPQQSFPQQQQPL	1	0	0	1	2
PQTQQPQQPFPQFQQPHQPF	0	0	0	2	0
PQTQQPQQPFPQSK	0	0	5	0	2
PSQQNPQAQGSVQPQQLPQFEEIR	2	3	7	7	2
QGQQGYYPISPQQSGQGQQTGQGQQGYYPTSPQQSGQGQQPR	0	0	0	1	0
QGQQGYYPTSPQQQL	0	7	0	0	0
QGQQGYYPTSPQQQLGQGQQGY	0	8	0	0	0
QGQQGYYPTSPQQQLGQGQQGYYPTSLQQPGQGQQGYDSPY	0	2	0	0	0
QGQQGYYPTSPQQQLGQGQQGYYPTSPQQPGQGQQGY	0	8	0	0	0
QGQQGYYPTSPQQQLGQGQQGYYPTSPQQPGQGQQGYDSPY	0	8	0	0	0
QGQQGYYPTSPQQSGQGQQL	2	0	8	0	4
QGQQGYYPTSPQQSGQGQQLGQGQQGYYPTSPQQSGQGQQGY	3	0	8	0	5
QGQQGYYPTSPQQSGQGQQLGQGQQGYYPTSPQQSGQGQQGYDSPY	2	0	8	0	6
QGQQGYYPTSPQQSGQGQQPGQGQSGY	0	0	3	0	0
QGQQGYYPTSPQQSGQGQQPGQGQSGYFPTSR	0	0	3	0	0
QGQQLEQGQQPGQGQQGYYPTSPQQSGQGQQPGQSQQPGQGQQGY	6	0	1	6	0
QGQQLEQGQQPGQGQQGYYPTSPQQSGQGQQPGQSQQPGQGQQGYY	7	0	1	7	1
QGQQSGQGQQGYYPTSPQQSGQGQQPGQGQSGY	0	0	3	0	0
QGQQSGQGQQGYYPTSPQQSGQGQQPGQGQSGYFPTSR	0	0	3	0	0
QGYYPTSLQQPGQGQQIGQGQQGYYPTSPQHTGQR	5	0	0	0	6
QIGQGQQSGQGQQGYYPTSPQQL	5	0	8	7	6
QIGQGQQSGQGQQGYYPTSPQQLGQGQQPGQW	4	0	4	2	3
QLAQGLGIIQPQQPAQL	3	0	8	7	5
QLAQGLGIIQPQQPAQLEGIR	8	0	8	8	8
QLIQGQGIIQPQQPAQL	0	0	6	6	3
QLIQGQGIIQPQQPAQLEVIR	0	0	6	6	0
QLQPFPQPQLPY	8	8	8	8	8
QLQPFPQPQLPYPQPHLPYPQPQPF	8	0	0	0	6
QLQPFPQPQLPYPQPQLPYPQPQLPYPQPQPF	6	0	0	0	7
QLQPFPQPQLPYPQPQPF	8	0	0	0	8
QLVQGQGIIQPQQPAQL	8	8	3	1	8
QLVQGQGIIQPQQPAQLEVIR	8	2	2	1	7
QLVQGQGIIQPQQPAQLEVIRSL	2	2	0	0	2
QLVYYPTSLQQPGQLQQPAQGQQGYYPTSPQQSGQGQQGY	0	0	0	4	0
QLVYYPTSLQQPGQLQQPAQGQQGYYPTSPQQSGQGQQGYY	0	0	2	0	1
QLVYYPTSPQQPGQLQQPAQGQQGYYPTSPQQSGQGQQGY	0	0	4	8	7
QLVYYPTSPQQPGQLQQPAQGQQGYYPTSPQQSGQGQQGYY	1	0	2	6	7
QLVYYPTSPQQSGQGQQGYYPTSPQQSGQGQQPGQGQQPR	1	0	0	0	0
QNPQAQGSVQPQQLPQFEEIR	0	0	0	1	0
QPFPQPQLPY	8	8	8	8	8
QPFPQPQLPYPQPHLPY	1	0	1	1	0
QPFPQPQLPYPQPQL	0	0	0	2	0
QPFPQPQQPQQPFPQPQQQL	0	1	0	0	0
QPFPQQPQLPFPQQPQQPFPQPQQPQQPF	0	0	6	6	2
QPFPQQPQQPFPLQPQQPFPQQSAQIIPQQPQQPF	0	0	4	0	3
QPFPQQPQQPFPLQPQQPFPQQSAQIIPQQPQQPFPL	0	0	1	0	0
QPFPQQPQQPYPQQPQQPFPQTQQPQQPFPQSK	8	0	8	8	8
QPGQGQQGYYPTSPQQSGQGQQL	0	0	0	0	1
QPQQPFPQPQQPIPQQPQQVFPLQPQQPFPQQL	0	1	8	6	1
QPQQPFPQPQQPQQPFPQSQQPQQPFPQPQQQF	0	0	7	3	0
QPQQPFPQPQQPQQPFPQSQQPQRPF	0	0	2	0	0
QPQQPFPQPQQPQQSFPQQQPSLIQQSL	8	0	8	8	8
QPQQPFPQPQQPQQSFPQQQPSLIQQSLQQQLNPCKDF	3	0	1	1	0
QPQQPFPQPQQPQQSFPQQQPSLIQQSLQQQLNPCKNF	5	0	7	7	8
QPQQPFPQPQQQFPQPQQPQQSFPQQQQWMIQSFL	1	0	0	0	1
QPQQPFPQQPQQPFPQPQLQFPQQPEQIIPQQPQQPFLL	2	0	1	0	2
QPQQPFPQQPQQPFPQPQQPIPVQPQQSFPQQSQQSQQPF	1	0	0	0	2
QPQQPFPQQPQQPFPQPQQPISVQPQQPFPQQSQQSQQPF	3	0	0	0	4
QPQQPFPQQPQQPFPQPQQQFPW	0	1	8	6	0
QPQQPFPQQPQQPFPQPQQQFPWQPQQPF	0	0	1	2	0
QPQQPFPQQPQQPFPQPQQSFPW	1	0	3	0	5
QPQQPFPQQPQQPFPQPQQSFPWQPQQPFPQTQQSFPL	0	0	0	3	1
QPQQPFPQQPQQPFPQQPQQPFPL	1	0	1	0	1
QPQQPFPQQPQQPFPQQPQQPFPLQPQQPF	1	0	0	0	1
QPQQPFPQQPQQPFPQQPQQPFPLQPQQPFPL	7	0	0	0	7
QPQQPFPQQPQQPFPQQPQQPFPLQPQQPFPLRPQQPF	5	0	0	0	8
QPQQPFPQQPQQPFPWQPQQPFPQTQQSFPL	0	0	1	0	1
QPQQPFPQQPQQPQQAFPQPQQQF	1	0	6	0	6
QPQQPFPQQPQQPQQAFPQPQQQFALQPQQQFPQL	8	0	8	8	8
QPQQPFPQQPQQPQQPFPQPQQPF	8	0	6	6	8
QPQQPFPQQPQQPQQPFPQPQQPFPW	8	0	8	6	8
QPQQPFPQQPQQPQQPFPQPQQPFPWQPQQPF	0	2	2	0	1
QPQQPFPQQPQQPYPQQPQQPFPQTQQPQQLF	0	0	0	2	0
QPQQPFPQQPQQSF	0	0	1	0	4
QPQQPFPQQPQQSFLL	1	0	0	0	2
QPQQPFPQQSQQPFPQPQQPF	0	6	3	0	0
QPQQPFPQQSQQPFPQQPQQPCPL	0	0	4	0	3
QPQQPFPQTQQSFPLQPQQPFPQQPQQPF	0	0	3	0	8
QPQQPFPQTQQSFPLQPQQPFPQQPQQPFPQPQLPF	0	0	0	1	0
QPQQPFPQTQQSFPLQPQQPFPQQPQQPFPQPQLPFPQQSEQ	2	0	0	0	0
QPQQPFPQTRQSFPLQPQQPFPQQPQQPF	0	0	0	0	1
QPQQPQQSFPQQQQPL	0	1	0	0	0
QPQQQFPQPQQPQQPFPQPQQTFPQQPQLPF	0	0	0	0	2
QPQQQFRQPQQPQQSFPQQQQPLIQPY	0	0	0	0	1
QPQQSFPQQQQPAIQSFLQQQMNPCK	0	0	1	0	0
QPSQLNPQAQGSVQPQQLPQF	2	0	1	2	0
QPSQLNPQAQGSVQPQQLPQFAEIR	8	0	8	6	8
QPSQLNPQAQGSVQPQQLPQFAEIRNL	5	0	8	4	7
QPSQLNPQAQGSVQPQQLPQFTEIR	0	0	1	6	0
QPSQLNPQAQGSVQPQQLPQFTEIRNL	2	0	0	1	5
QPSQQNPQAQGSVQPQQLPQFEEIR	8	0	3	0	8
QPSQQNPQAQGSVQPQQLPQFEEIRNL	1	0	0	0	0
QPSQQNPQDQGSVQPQQLPQFEEIR	3	0	1	1	1
QPSQQNPRAQGSVQPQQLPQYEEIR	1	0	0	0	0
QPSQQNPRAQGSVQPQQLPQYEEIRNL	3	0	0	0	1
QQAGQGQQSGQGQQGYYPTSPQQSGQGQQPGQGQSR	0	0	3	0	0
QQDQQPGQGQQGYYPTSPQQPGQGQQL	0	0	0	1	0
QQDQQPGQGQQGYYPTSPQQPGQGQQLGQGQPGYYPTSQQPGQK	0	0	0	1	0
QQGYYPTSPQHPGQGQQPGQVQK	6	0	1	8	3
QQGYYPTSPQQL	8	0	0	0	8
QQGYYPTSPQQLGQGQQPGQW	5	0	0	0	6
QQGYYPTSPQQLGQGQQPR	4	0	0	0	7
QQGYYPTSPQQLGQGQQPRQW	3	0	0	0	1
QQGYYPTSPQQPGQGK	0	6	6	1	0
QQGYYPTSPQQPGQGQQL	7	0	4	1	1
QQGYYPTSPQQPGQGQQLGQGQPGYYPTSQQPGQK	7	0	4	1	2
QQGYYPTSPQQSGQGQQPGHEQQPGQW	0	0	3	0	0
QQNPQAQGSVQPQQLPQFEEIR	3	5	4	0	1
QQPAQGQQGYYPTSPQQSGQGQQGY	0	0	3	6	3
QQPAQGQQGYYPTSPQQSGQGQQGYY	0	0	1	6	3
QQPFPQQPQQLFPQPEQPFPQQSQQL	0	0	0	2	0
QQPFPQQPQQLFPQPEQPFPQQSQQLLPL	0	0	0	1	0
QQPFPQQPQQPF	4	7	8	5	6
QQPFPQQPQQPFPQPEQPFPQQSQQLLPL	0	1	6	5	0
QQPFPQQPQQPFPQPEQPFPQQSQQLLPLQPQQPF	0	1	0	0	0
QQPGQGQHPEQGKQPGQGQQGYYPTSPQQPGQGQQL	3	0	0	0	2
QQPGQGQHPEQGKQPGQGQQGYYPTSPQQPGQGQQLGQGQQGY	3	0	0	0	2
QQPGQGQHPEQGQQPGQGQQGYYPTSPQQPGQGQQLGQGQQGY	5	0	0	0	6
QQPGQGQQIGQGQQGYYPTSPQHPGQR	7	0	4	8	8
QQPGQGQQIGQGQQGYYPTSPQHPGQRQQPGQGR	0	0	0	0	1
QQPGQGQQIGQGQQGYYPTSPQHTGQR	5	0	0	0	8
QQPGQGQQPEQGQQPGQGQQGYYPTSPQQLGQGK	0	0	0	0	1
QQPGQGQQPEQGQQPGQGQQGYYPTSPQQPGQGK	6	0	4	2	7
QQPGQGQQTGQGQQLEQGQQPGQGQQGYYPTSPQQSGQGK	0	0	1	0	7
QQPGQGQQTGQGQQLEQGQQPGQGQQGYYPTSPQQSGQGQQL	0	0	1	0	0
QQPHQPFPQPQQQFPQPQQPQQSF	1	0	3	6	8
QQPHQPFPQPQQQFPQPQQPQQSFL	0	0	3	4	2
QQPHQPFPQPQQQFPQPQQPQQSFPQQQRPF	7	0	5	0	0
QQPLQQYPLGQGSFRPSQQNPLAQGSVQPQQLPQFEEIRNL	0	0	0	3	0
QQPLQQYPLGQGSFRPSQQNPQAQGSVQPQQLPQFEEIR	0	0	0	0	1
QQPLQQYPLGQGSFRPSQQNPQAQGSVQPQQLPQFEEIRNL	4	0	8	8	7
QQPLQQYPLGQGSFRPSQQNPQAQGSVQPQQLPQFQEIRNL	0	0	1	1	0
QQPLQQYPLGQGSFRPSQQNPQAQGSVQPQQLPQYEEIRNL	1	0	1	0	2
QQPLQQYPLGQGSFRPSQQNPQDQGSVQPQQLPQFEEIRNL	3	7	0	0	0
QQPLQQYPLGRGSFRPSQQNPQAQGSVQPQQLPQFEEIRNL	0	1	0	0	0
QQPLQQYQLGQGSFRPSQQNPQAQGSVQPQQLPQFEEIRNL	1	0	1	0	0
QQPPFSQQQQSPF	8	8	3	7	5
QQPPFSQQQQSPFSQQQQQPPF	1	7	0	2	2
QQPPFSQQQQSPFSQQQQQPPFSQQQQPPF	0	3	0	0	0
QQPQEQYPSGQGSFQSSQQNPQAQGSVQPQQLPQFEEIRNL	0	0	0	0	2
QQPQEQYPSGQGSFQSSQQNPQAQGSVQPQQLPQFQEIR	2	0	0	0	0
QQPQEQYPSGQGSFQSSQQNPQAQGSVQPQQLPQFQEIRNL	8	0	0	0	7
QQPQQPFPQPQQPF	8	0	1	2	8
QQPQQPFPQPQQPLQPF	8	0	0	0	8
QQPQQPFPQPQQQLPQPRQPQQSF	0	0	7	1	1
QQPQQQLSQQPEQTISQQPQQPFPQQPHQPQQPYPQQQPY	7	0	0	0	8
QQPQQQYLSGQGSFEPSQQNPQAQGSVQPQQLPQFEEIR	8	0	0	0	8
QQPQQQYLSGQGSFEPSQQNPQAQGSVQPQQLPQFEEIRNL	8	0	0	0	8
QQPQQQYLSGQGSFQPSQQNPQAQGSVQPQQLPQFEEIR	5	0	0	0	4
QQPQQQYLSGQGSFQPSQQNPQAQGSVQPQQLPQFEEIRNL	1	0	0	0	2
QQPQQQYPLGQGSFQPSQQNPQAQGSVQPQQLPQFEEIR	1	0	7	3	2
QQPQQQYPLGQGSFQPSQQNPQAQGSVQPQQLPQFEEIRNL	0	0	7	3	1
QQPQQQYPLGQGSFRPSQQNPQAQGSVQPQQLPQFEEIR	8	8	8	8	8
QQPQQQYPLGQGSFRPSQQNPQAQGSVQPQQLPQFEEIRNL	8	8	8	8	5
QQPQQQYPLGQGSFRPSQQNPQAQGSVQPQQLPQFEEIRNLAL	0	2	0	0	0
QQPQQQYPLGQGSFRPSQQNPQAQGSVQPQQLPQFEEIRNQAL	0	0	4	1	0
QQPQQQYPLGQGSFRPSQQNSQAQGSVQPQQLPQFEEIR	5	0	2	2	2
QQPQQQYPLGQGSFRPSQQNSQAQGSVQPQQLPQFEEIRNL	4	0	8	6	7
QQPQQQYPLGQGSFRPSQQNSQAQGSVQPQQLPQFQEIR	0	0	4	0	1
QQPQQQYPLGQGSFRPSQQNSQAQGSVQPQQLPQFQEIRNL	0	0	7	3	0
QQPQQQYPSAQGSFQPSQQNPQAQGSVQPQQLPQFEEIR	0	0	0	2	0
QQPQQQYPSAQGSFQPSQQNPQAQGSVQPQQLPQFEEIRNL	0	0	0	1	0
QQPQQQYPSGQGFFQPSQQNPQAQGSVQPQQLPQFEEIRNL	0	3	0	0	1
QQPQQQYPSGQGSFQPSQQNP	0	0	1	5	0
QQPQQQYPSGQGSFQPSQQNPQAQASVQPQQLPQFEEIR	3	0	8	8	7
QQPQQQYPSGQGSFQPSQQNPQAQASVQPQQLPQFEEIRNL	1	0	4	8	0
QQPQQQYPSGQGSFQPSQQNPQAQASVQPQQLPQFEEIRNLAR	2	0	4	7	4
QQPQQQYPSGQGSFQPSQQNPQAQGF	5	8	8	8	8
QQPQQQYPSGQGSFQPSQQNPQAQGFVQPQHLPQLEEISNL	0	7	0	0	0
QQPQQQYPSGQGSFQPSQQNPQAQGFVQPQQLPQFEEIR	0	0	2	1	1
QQPQQQYPSGQGSFQPSQQNPQAQGFVQPQQLPQFEEIRNL	0	0	5	7	4
QQPQQQYPSGQGSFQPSQQNPQAQGFVQPQRLPQLK	2	7	0	0	0
QQPQQQYPSGQGSFQPSQQNPQAQGFVQPQRLPQLKEIR	0	3	0	0	0
QQPQQQYPSGQGSFQPSQQNPQAQGFVQPQRLPQLKEIRNL	0	4	0	0	0
QQPQQQYPSGQGSFQPSQQNPQAQGSLQPQQLPQFEEIR	0	0	1	2	0
QQPQQQYPSGQGSFQPSQQNPQAQGSLQPQQLPQFEEIRNL	0	0	1	0	0
QQPQQQYPSGQGSFQPSQQNPQAQGSVQHQQLPQFEEIR	0	0	2	4	0
QQPQQQYPSGQGSFQPSQQNPQAQGSVQHQQLPQFEEIRNL	0	0	2	4	0
QQPQQQYPSGQGSFQPSQQNPQAQGSVQPQQLPQFEEIR	8	1	0	1	8
QQPQQQYPSGQGSFQPSQQNPQAQGSVQPQQLPQFEEIRNL	8	0	0	0	8
QQPQQQYPSGQGSFQPSQQNPQAQGSVQPQQLPQFQEIRNL	0	0	0	0	1
QQPQQQYPSGQGSFQPSQQNPQAQGSVQSQQLPQFEEIR	0	0	0	0	1
QQPQQQYPSGQGSFQPSQQNPQAQGSVQSQQLPQFEEIRNL	0	0	0	0	2
QQPQQQYPSGQGSFQPSQQNPQAQSSVQHQQLPQFEEIR	1	0	6	4	3
QQPQQQYPSGQGSFQPSQQNPQAQSSVQHQQLPQFEEIRNL	1	0	6	4	1
QQPQQQYPSGQGSFRPSQQNPQAQGSVQPQQLPQFEEIR	0	0	6	2	0
QQPQQQYPSGQGSFRPSQQNPQAQGSVQPQQLPQFEEIRNL	0	0	1	0	0
QQPQQQYPSGQGSFRPSRQNPQAQGSVQPQQLPQF	1	0	0	1	0
QQPQQQYPSGQGSFRPYQQNPQAQGSVQPQQLPQFEEIRNL	0	0	3	0	0
QQPQQQYPSSQGSFQPSQLNPQAQGSVQPQQLPQFEEIR	0	0	2	0	0
QQPQQQYPSSQVSFQPSQLNPQAQGSVQPQQLPQF	1	0	6	4	1
QQPQQQYPSSQVSFQPSQLNPQAQGSVQPQQLPQFAEIR	8	0	8	6	8
QQPQQQYPSSQVSFQPSQLNPQAQGSVQPQQLPQFAEIRNL	8	0	8	4	7
QQPQQQYPSSQVSFQPSQLNPQAQGSVQPQQLPQFTEIR	0	0	1	5	0
QQPQQQYPSSQVSFQPSQLNPQAQGSVQPQQLPQFTEIRNL	0	0	1	5	0
QQPVQGQQPEQGQQPGQWQQGYYPTSPQQLGQGQQPR	3	0	0	0	0
QQQQPPFSQQQQPPFSQQQQSPF	0	0	0	1	0
QQQQQQQQQPPFSQQQQPVLPQQPPFSQQQQPPF	1	0	0	0	0
QQQQVGQGTLVQGQGIIQPQQPAQL	8	0	0	0	8
QQSGQGQQGYYPTSPQQSGQGQQPGQW	1	4	4	0	4
QQSGQGQQIGQGQQGYYPTSPQHPGQR	0	0	4	0	0
QQSQQQYPSGQGSFQPSQQNPQAQGSVQPQQLPQFEEIR	8	0	0	0	8
QQSQQQYPSGQGSFQPSQQNPQAQGSVQPQQLPQFEEIRNL	7	0	0	0	7
QQSRQQYPSGQGSFQPSQQNPQAQGSVQPQQLPQFEEIRNL	0	0	0	0	2
QQYPLGQGSFRPSQQNPQAQGSVQPQQLPQFEEIR	4	0	8	8	8
QQYPLGQGSFRPSQQNPQAQGSVQPQQLPQFEEIRNL	4	0	8	8	8
QQYPLGQGSFRPSQQNPQAQGSVQPQQLPQYEEIR	2	0	0	0	5
QQYPLGQGSFRPSQQNPQAQGSVQPQQLPQYEEIRNL	4	0	0	0	6
QQYPLGQGSFRPSQQNPQDQGSVQPQQLPQFEEIR	4	7	0	0	0
QQYPLGQGSFRPSQQNPQDQGSVQPQQLPQFEEIRNL	4	8	0	0	0
QQYPLGQGSFRPSQQNPRAQGSVQPQQLPQFEEIRNL	0	2	0	0	0
QQYPSGQGSFQPSQQNPQAQGSVQPQQLPQFEEIR	2	0	0	0	0
QSFPLQPQQPFPQQPQQPF	0	0	3	0	8
QSSQQNPQAQGSVQPQQLPQFAEIR	1	0	7	2	1
QSSQQNPQAQGSVQPQQLPQFQEIR	8	0	0	0	8
QSSQQNPQAQGSVQPQQLPQFQEIRNL	5	0	0	0	5
QVDPSGQVQWPQQQPFPQPQQPF	6	0	8	8	7
QVHWPQQQPFPQPQQPF	0	0	0	1	8
QVQWPQQQPFPQPQQPF	8	4	5	1	0
RPLFQLIQGQGIIQPQQPAQL	0	0	6	6	0
RPLFQLVQGQGIIQPQQPAQL	8	6	2	1	7
RPLFQLVQGQGIIQPQQPAQLEVIR	8	0	0	0	7
RPLFQLVQGQGIIQPQQPAQLEVIRSL	8	0	0	0	7
RPLFQLVQGQGIIQPQQPAQLEVIRSLVL	1	2	0	0	5
RPQQPYPQPQPQY	8	8	8	8	8
RPQQPYPQPQPQYSQL	4	8	0	0	0
RPQQPYPQPQPQYSQPQEPISQQQQQQQQQQIL	0	8	0	0	0
RPQQPYPQPQPQYSQPQEPISQQQQQQQQQQILQQIL	0	6	0	0	0
RPQQPYPQPQPQYSQPQEPISQQQQQQQQQQQIL	4	0	0	0	0
RPQQPYPQPQPQYSQPQHPISQQQQQQQQQQQQEQQIL	4	0	0	0	0
RPQQPYPQPQPQYSQPQHPISQQQQQQQQQQQQQEQQIL	0	8	0	1	0
RPQQPYPQPQPQYSQPQQPISHQQQQQQQ	0	3	0	0	0
RPQQPYPQPQPQYSQPQQPISHQQQQQQQQK	1	0	1	3	7
RPQQPYPQPQPQYSQPQQPISQQQQK	0	0	6	2	1
RPQQPYPQPQPQYSQPQQPISQQQQQQQQQIL	8	0	0	0	8
RPQQPYPQPQPQYSQPQQPISQQQQQQQQQILQQIL	7	0	0	0	4
RPQQPYPQPQPQYSQPQQPISQQQQQQQQQQQQQEK	0	0	7	3	1
RPQQPYPQPQPQYSQPQQPISQQQQQQQQQQQQQEKQQIL	0	0	7	3	0
RPQQPYPQPQPQYSQPQQPISQQQQQQQQQQQQQEQQIL	0	0	0	3	0
RPQQPYPQPQPQYSQPQQPISQQQQQQQQQQQQQIL	6	0	0	3	8
RPQQPYPQPQPQYSQPQQPISQQQQQQQQQQQQQILQQIL	1	0	0	2	7
RPQQPYPQPQPQYSQPQQPISQQQQQQQQQQQQQQIL	2	0	6	0	0
RPQQPYPQPQPQYSQPQQPISQQQQQQQQQQQQQQQIL	8	0	0	0	8
RPQQPYPQPQPQYSQPQQPISQQQQQQQQQQQQQQQQIL	4	0	1	3	0
RPQQPYPQPQPQYSQPQQPISQQQQQQQQQQQQQQQQK	2	0	0	0	0
RPQQPYPQPQPQYSQPQQPISQQQQQQQQQQQQQQQQQIL	0	8	4	3	1
RPQQPYPQPQPQYSQPQQPISQQQQQQQQQQQQQQQQQK	2	0	0	0	0
RPQQPYPQPQPR	0	0	0	7	1
RPQQPYPQSQPQY	6	0	0	0	8
RPQQPYPQSQPQYSQPQQPISQQQQQQQQQQQK	8	0	0	0	8
RPQQPYPQSQPQYSQPQQPISQQQQQQQQQQQQK	8	0	0	0	8
RPQQSYPQPQPQYSQPQQPISQQQQQQQQQQQK	0	0	0	0	1
RPQQSYPQPQPQYSQPQQPISQQQQQQQQQQQQK	0	0	0	0	1
RPQQSYPQPQPQYSQPQQPISQQQQQQQQQQQQQILQQIL	4	0	0	0	0
RPSQQNPLAQGSVQPQQLPQFEEIR	1	0	1	4	4
RPSQQNPLAQGSVQPQQLPQFEEIRNL	0	0	0	4	0
RPSQQNPQAQGSVQPQQLPQFEEIR	8	8	8	8	8
RPSQQNPQAQGSVQPQQLPQFEEIRNL	8	8	8	8	8
RPSQQNPQAQGSVQPQQLPQFEEIRNQAL	0	0	7	2	1
RPSQQNPQAQGSVQPQQLPQYEEIR	4	0	0	3	7
RPSQQNPQAQGSVQPQQLPQYEEIRNL	1	0	0	2	3
RPSQQNPQDQGSVQPQQLPQFEEIR	4	8	0	0	1
RPSQQNPQDQGSVQPQQLPQFEEIRNL	4	8	0	0	0
RPSQQNSQAQGSVQPQQLPQFEEIR	4	0	8	7	8
RPSQQNSQAQGSVQPQQLPQFEEIRNL	4	0	8	7	7
RQPQQPQQSFPQQQQPL	0	4	3	3	1
RQPQQPQQSFPQQQQPLIQPY	0	1	0	0	0
SFQQPLQQYPLGQGSFRPSQQNPQAQGSVQPQQLPQFEEIRNL	3	0	0	2	4
SKQPQQPFPQPQQPQQSFPQQQPSLIQQSL	7	0	8	8	8
SPPQQSFPQPQQATPLQPQQPFPQQPQQPQQAFPQPQQQF	1	0	6	0	6
SPYQPQQPFPQPQQPTLIQPQQPFPQQPQQPQQPF	1	6	0	1	2
SPYQPQQPFPQPQQPTPIQPQQPFPQQPQQPF	0	0	0	0	1
SQPQPFRPQQPYPQPQPQY	0	4	0	2	2
SQPQPFRPQQPYPQPQPQYSQL	0	5	0	0	0
SQPQPFRPQQPYPQPQPR	0	0	0	2	0
SQPQQQFPLQPQQPFPQPQQPIPQQPR	0	0	6	0	0
SQPQQQFPQPQQPQQSFPQQQPPFIQPSLQQQVNPCK	8	0	0	0	8
SQPQQQFPQPQQPQQSFPQQQPPFIQPSLQQQVNPCKNF	8	0	0	0	8
SQQLEQTISQQPQQPFPQQPHQPQQPY	7	0	0	0	4
SQQLEQTISQQPQQPFPQQPHQPQQPYPQQQPSVSSL	0	0	1	0	4
SQQLEQTISQQPQQPFPQQPHQPQQPYPQQQPY	8	0	0	0	7
SQQPEQTISQQPQQPFPQQPHQPQQPY	6	0	0	0	8
SQQPEQTISQQPQQPFPQQPHQPQQPYPQQQPY	8	0	0	1	8
SQQPGQIIPQQPQQPSPLQPQQPFPQQPEQIIPQQPQQPF	0	0	5	0	0
SQQPPFSQQQQPVLPQQSPF	6	0	0	0	7
SQQPQQPFPQPQQPIPL	0	2	1	5	0
SQQPQQPFPQPQQPIPLQPQQPFPQQSQQPFPQPQQPF	0	2	0	0	0
SQQPQRPQQPFPQQPQQIIPQQPQQPF	0	0	0	1	1
SQQQLPPFSQQLPPFSQQQQPVLPQQPPF	1	0	4	7	3
SQQQLPPFSQQQQPPFSQQQQPVLPQQPSF	0	0	1	0	0
SQQQPPFSQQQPILSQQPPFSQQQQPVLPQQSPF	0	0	0	0	2
SQQQPPFSQQQQPVLPQQPSF	2	0	2	1	0
SQQQPPFSQQQQPVLPQQPSFSQQQLPPFSQQQSPF	7	0	4	0	0
SQQQQPPFLQQQQPPFSQQQQSPF	0	0	1	0	0
SQQQQPPFSQQQPPFSQQQQPVLPQQPSF	6	0	0	0	0
SQQQQPPFSQQQPPFSQQQQPVLPQQPSFSQQQLPPF	5	0	0	0	0
SQQQQPPFSQQQQPPFSQQQPPFSQQQQPVLPQQPSF	1	0	3	0	0
SQQQQPPFSQQQQPPFSQQQQSPF	3	8	7	8	4
SQQQQPPFSQQQQPPFSQQQQSPFSQQQQPPPF	6	0	4	0	0
SQQQQPPFSQQQQPPFSQQQQSPFSQQQQQPPFL	1	5	3	2	2
SQQQQPPFSQQQQPPFSQQQQSPFSQQQQQQPPFL	1	6	3	4	2
SQQQQPPFSQQQQPVLPQQPSF	0	0	0	2	0
SQQQQPPFSQQQQPVLPQQSPF	1	0	2	4	1
SQQQQPPFSQQQQSPF	8	8	3	7	7
SQQQQPPFSQQQQSPFSQQQQPPF	0	4	0	3	0
SQQQQPPFSQQQQSPFSQQQQQPPFL	5	0	0	1	2
SQQQQPPFSQQQQSPFSQQQQQQPPFL	4	0	0	1	2
SQQQQPVLPQQPPFSQQQQQPILPQQPPFSQQQQPVLL	1	0	5	8	8
SQQQQQPILPQQPPFSQQQQPVLL	0	0	5	8	1
SQQQQQPPLSQQQQPPFSQQQQPPFSQQQQPVLPQQPSF	1	0	4	8	7
SQQQQSPF	8	8	4	7	5
SQQQQVDQGILVQGQGIIQPQQPAQL	0	0	1	0	0
SQQQQVGQGILVQGQGIIQPQQPAQL	8	0	7	8	8
SQQQQVGQGILVQGQGIIQPQQPAQLEVIR	3	0	1	3	3
SQQQQVGQGSLVQGQGIIQPQQPAQL	8	0	0	2	8
SQQQQVGQGSLVQGQGIIQPQQPAQLEAIR	1	0	0	0	1
SQQQQVGQGSLVQGQGIIQPQQPAQLEAIRSL	0	0	0	0	2
SQQQQVGQGTLVQGQGIIQPQQPAQL	1	0	0	0	5
SQSQQPFPQQPQQPF	5	2	3	0	3
SQSQQPFPQQPQQPFPLQPQQPFPQQPAQIIAQQPQQPSPL	3	1	6	0	7
TQPQQPTPLQPQQPFPQQPQQPQQPFPQPQQPF	8	0	3	1	7
TQPQQPTPLQPQQPFPQQPQQPQQPFPQPQQPFPW	8	1	0	2	8
TSPQQSGQGQQGYYPTSPQQSGQGQQPGQGQQPR	0	0	1	6	1
VLPQQPPFSQQQQPVLPPQQSPF	8	0	0	0	8
VLPQQPPFSQQQQPVLPPQQSPFPQQQQHQQL	8	0	0	0	1
VLPQQPPFSQQQQPVLPPQQSPFPQQQQQHQQL	0	0	0	0	8
VPLSQQQQVGQGILVQGQGIIQPQQPAQL	8	0	3	1	8
VPLSQQQQVGQGILVQGQGIIQPQQPAQLEVIRSL	1	0	0	0	0
VQGQGIIQPQQPAQL	8	7	8	8	8
VQGQGIIQPQQPAQLEVIR	8	0	2	1	7
VQGQGIIQPQQPAQLEVIRSL	3	0	0	0	1
VSFQPSQLNPQAQGSVQPQQLPQFAEIR	4	0	7	4	5
VYYPTSPQQPGQLQQPAQGQQGYYPTSPQQSGQGQQGY	0	0	1	6	1
VYYPTSPQQPGQLQQPAQGQQGYYPTSPQQSGQGQQGYY	0	0	0	4	0
VYYPTSPQQSGQGQQGYYPTSPQQSGQGQQPGQGQQPR	1	0	0	0	0
YLTSPQQSGQGQQGYYPTSPQQSGQGQQPGQGQQPR	3	0	3	8	8
YPGQASPQRPGQGQQPGQGQQGYYPTSPQQPGQW	3	0	0	1	6
YPGQASPQRPGQGQQPGQGQQGYYPTSPQQPGQWQQPEQGQPR	3	0	0	0	2
YPGQASPQRPGQGQQPGQGQQSGQGQQGYYPTSPQQPGQW	5	0	0	0	6
YPISPQQSGQGQQPGQGQQGYYPTSPQQSGQGQQPGHEQQPGQW	8	0	4	7	5
YPISPQQSGQGQQTGQGQQGYYPTSPQQSGQGQQPR	0	0	0	1	0
YPTSLQQPGQGQQIGQGQQGYYPTSPQHPGQR	7	0	4	8	7
YPTSLQQPGQGQQIGQGQQGYYPTSPQHTGQR	1	0	0	0	1
YPTSLQQSGQGQQIGQGQQGYYPTSPQHPGQR	0	0	5	0	0
YPTSPQQPGQLQQPAQGQQGYYPTSPQQSGQGQQGY	4	0	3	8	7
YPTSPQQPGQLQQPAQGQQGYYPTSPQQSGQGQQGYY	1	0	2	6	7
YPTSPQQQLGQGQQGYYPTSPQQPGQGQQGY	0	7	0	0	0
YPTSPQQQLGQGQQGYYPTSPQQPGQGQQGYDSPY	6	8	0	0	3
YPTSPQQSGQGQQGYYPTSPQQSGQGQQGYYPTSPQQSGQR	0	0	3	0	0
YPTSPQQSGQGQQGYYPTSPQQSGQGQQPGQGQQPR	7	0	4	2	2
YPTSPQQSGQGQQGYYPTSPQQSGQR	0	0	3	0	0
YPTSPQQSGQGQQLGQGQQGYYPTSPQQSGQGQQGY	0	0	3	0	0
YPTSPQRPGQLQQPAQGQQGYYPTSPQQSGQGQQGY	0	0	3	0	0
YQQQQVGQGTLVQGQGIIQPQQPAQL	8	0	0	0	8
